# Supplementary material for: Causal associations between osteoporosis and HBV infection across Asian and European populations: evidence from Mendelian randomization and colocalization analysis
Source: Front Endocrinol (Lausanne). 2025 Jan 22;15:1419303. doi: 10.3389/fendo.2024.1419303 (PMC11794126; doi:10.3389/fendo.2024.1419303)
Supplement: Supplementary Table 2 — All SNP data used for the analysis of the European population. [file DataSheet1.csv]

SNP	effect_allele.exposure	other_allele.exposure	effect_allele.outcome	other_allele.outcome	beta.exposure	beta.outcome	eaf.exposure	eaf.outcome	remove	palindromic	ambiguous	id.outcome	chr	pos	se.outcome	samplesize.outcome	pval.outcome	outcome	originalname.outcome	outcome.deprecated	mr_keep.outcome	data_source.outcome	chr.exposure	pos.exposure	se.exposure	pval.exposure	id.exposure	exposure	mr_keep.exposure	pval_origin.exposure	data_source.exposure	action	mr_keep	units.outcome	units.exposure	rsq.exposure	is_steiger_succ	rsq.outcome	steiger_dir	effective_n.outcome	F	FMean	F_pow_beta_se
rs10814940	G	C	G	C	0.303951	0.0080731	0.104695	0.104695	FALSE	TRUE	FALSE	bbj-a-137	9	4328194	0.0294158		0.783739977323021	Osteoporosis || id:bbj-a-137	Osteoporosis	Osteoporosis || ||	TRUE	MedicineITLab	9	4328194	0.0646476	2.58059588253186e-06	bbj-a-99	Chronic hepatitis B || id:bbj-a-99	TRUE	reported	MedicineITLab	2	TRUE				FALSE		TRUE		22.1056016623462	43.891563386179	22.1056016623462
rs11139174	G	A	G	A	0.224809	-0.004729	0.240355	0.240355	FALSE	FALSE	FALSE	bbj-a-137	9	83985424	0.0200469		0.81351281757563	Osteoporosis || id:bbj-a-137	Osteoporosis	Osteoporosis || ||	TRUE	MedicineITLab	9	83985424	0.0450695	6.09944051229745e-07	bbj-a-99	Chronic hepatitis B || id:bbj-a-99	TRUE	reported	MedicineITLab	2	TRUE				FALSE		TRUE		24.8806606266515	43.891563386179	24.8806606266515
rs115183117	C	G	C	G	-0.76187	-0.124191	0.0461655	0.0461655	FALSE	TRUE	FALSE	bbj-a-137	6	33023795	0.0423177		0.0033384125166561	Osteoporosis || id:bbj-a-137	Osteoporosis	Osteoporosis || ||	TRUE	MedicineITLab	6	33023795	0.0994431	1.83950088029814e-14	bbj-a-99	Chronic hepatitis B || id:bbj-a-99	TRUE	reported	MedicineITLab	2	TRUE				FALSE		TRUE		58.6965312549255	43.891563386179	58.6965312549255
rs11889341	T	C	T	C	-0.213492	0.00219863	0.306142	0.306142	FALSE	FALSE	FALSE	bbj-a-137	2	191943742	0.0186995		0.906403345870283	Osteoporosis || id:bbj-a-137	Osteoporosis	Osteoporosis || ||	TRUE	MedicineITLab	2	191943742	0.0413158	2.37481618447619e-07	bbj-a-99	Chronic hepatitis B || id:bbj-a-99	TRUE	reported	MedicineITLab	2	TRUE				FALSE		TRUE		26.7012060739571	43.891563386179	26.7012060739571
rs12919083	C	A	C	A	0.220315	0.00678313	0.23608	0.23608	FALSE	FALSE	FALSE	bbj-a-137	16	11188930	0.0204844		0.740540815491471	Osteoporosis || id:bbj-a-137	Osteoporosis	Osteoporosis || ||	TRUE	MedicineITLab	16	11188930	0.0451168	1.04366231004561e-06	bbj-a-99	Chronic hepatitis B || id:bbj-a-99	TRUE	reported	MedicineITLab	2	TRUE				FALSE		TRUE		23.8457812654158	43.891563386179	23.8457812654158
rs149893379	A	C	A	C	-0.621793	0.0479905	0.0387667	0.0387667	FALSE	FALSE	FALSE	bbj-a-137	6	33566850	0.0458368		0.29510529363664	Osteoporosis || id:bbj-a-137	Osteoporosis	Osteoporosis || ||	TRUE	MedicineITLab	6	33566850	0.105466	3.7310408154521e-09	bbj-a-99	Chronic hepatitis B || id:bbj-a-99	TRUE	reported	MedicineITLab	2	TRUE				FALSE		TRUE		34.7589546873229	43.891563386179	34.7589546873229
rs16870693	A	C	A	C	0.3457	-0.0211228	0.170368	0.170368	FALSE	FALSE	FALSE	bbj-a-137	6	32711691	0.0237671		0.374141600730087	Osteoporosis || id:bbj-a-137	Osteoporosis	Osteoporosis || ||	TRUE	MedicineITLab	6	32711691	0.0524686	4.43710800357238e-11	bbj-a-99	Chronic hepatitis B || id:bbj-a-99	TRUE	reported	MedicineITLab	2	TRUE				FALSE		TRUE		43.4110016402346	43.891563386179	43.4110016402346
rs16953371	T	C	T	C	0.258305	0.0146331	0.162354	0.162354	FALSE	FALSE	FALSE	bbj-a-137	16	54357670	0.0237388		0.537615770635222	Osteoporosis || id:bbj-a-137	Osteoporosis	Osteoporosis || ||	TRUE	MedicineITLab	16	54357670	0.0528411	1.01690410387301e-06	bbj-a-99	Chronic hepatitis B || id:bbj-a-99	TRUE	reported	MedicineITLab	2	TRUE				FALSE		TRUE		23.8958193370814	43.891563386179	23.8958193370814
rs1718789	G	T	G	T	0.456981	0.029433	0.0499333	0.0499333	FALSE	FALSE	FALSE	bbj-a-137	4	171148437	0.0398779		0.460466457847288	Osteoporosis || id:bbj-a-137	Osteoporosis	Osteoporosis || ||	TRUE	MedicineITLab	4	171148437	0.0898452	3.65098459090407e-07	bbj-a-99	Chronic hepatitis B || id:bbj-a-99	TRUE	reported	MedicineITLab	2	TRUE				FALSE		TRUE		25.8706015883205	43.891563386179	25.8706015883205
rs2302969	A	G	A	G	-0.262897	-0.000212605	0.128256	0.128256	FALSE	FALSE	FALSE	bbj-a-137	19	33113295	0.0257511		0.993412613517215	Osteoporosis || id:bbj-a-137	Osteoporosis	Osteoporosis || ||	TRUE	MedicineITLab	19	33113295	0.057438	4.71585018714173e-06	bbj-a-99	Chronic hepatitis B || id:bbj-a-99	TRUE	reported	MedicineITLab	2	TRUE				FALSE		TRUE		20.9494507866677	43.891563386179	20.9494507866677
rs2523490	T	A	T	A	0.540298	0.0902207	0.874438	0.874438	FALSE	TRUE	FALSE	bbj-a-137	6	31348779	0.0265558		0.0006802835979758	Osteoporosis || id:bbj-a-137	Osteoporosis	Osteoporosis || ||	TRUE	MedicineITLab	6	31348779	0.0607406	5.8331077653942e-19	bbj-a-99	Chronic hepatitis B || id:bbj-a-99	TRUE	reported	MedicineITLab	2	TRUE				FALSE		TRUE		79.1240601945493	43.891563386179	79.1240601945493
rs568447	A	G	A	G	0.181669	0.0197816	0.398342	0.398342	FALSE	FALSE	FALSE	bbj-a-137	9	22021615	0.0180439		0.272946167087748	Osteoporosis || id:bbj-a-137	Osteoporosis	Osteoporosis || ||	TRUE	MedicineITLab	9	22021615	0.0396245	4.54485466556794e-06	bbj-a-99	Chronic hepatitis B || id:bbj-a-99	TRUE	reported	MedicineITLab	2	TRUE				FALSE		TRUE		21.0200653051905	43.891563386179	21.0200653051905
rs6914573	T	A	T	A	0.579461	0.0398402	0.754931	0.754931	FALSE	TRUE	FALSE	bbj-a-137	6	32639368	0.0219423		0.0694192632225867	Osteoporosis || id:bbj-a-137	Osteoporosis	Osteoporosis || ||	TRUE	MedicineITLab	6	32639368	0.0505987	2.29562000121258e-30	bbj-a-99	Chronic hepatitis B || id:bbj-a-99	TRUE	reported	MedicineITLab	2	TRUE				FALSE		TRUE		131.1504258969	43.891563386179	131.1504258969
rs77746323	T	C	T	C	0.516645	0.0203996	0.598984	0.598984	FALSE	FALSE	FALSE	bbj-a-137	6	33036401	0.0177233		0.24973073766071	Osteoporosis || id:bbj-a-137	Osteoporosis	Osteoporosis || ||	TRUE	MedicineITLab	6	33036401	0.0397601	1.32220866819025e-38	bbj-a-99	Chronic hepatitis B || id:bbj-a-99	TRUE	reported	MedicineITLab	2	TRUE				FALSE		TRUE		168.8455135768	43.891563386179	168.8455135768
rs78192747	T	A	T	A	-0.573659	-0.032255	0.0343878	0.0343878	FALSE	TRUE	FALSE	bbj-a-137	6	34647000	0.0521865		0.53652875162842	Osteoporosis || id:bbj-a-137	Osteoporosis	Osteoporosis || ||	TRUE	MedicineITLab	6	34647000	0.11913	1.46896010131077e-06	bbj-a-99	Chronic hepatitis B || id:bbj-a-99	TRUE	reported	MedicineITLab	2	TRUE				FALSE		TRUE		23.1881093354363	43.891563386179	23.1881093354363
rs10814940	G	C	G	C	0.303951	0.0057060488610266	0.104695	0.105255530812478	FALSE	TRUE	FALSE	ebi-eas-GCST90018667	9	4328194	0.0263473058546857	178726	0.828543087795904	Osteoporosis || id:ebi-eas-GCST90018667	Osteoporosis	Osteoporosis || ||	TRUE	MedicineITLab	9	4328194	0.0646476	2.58059588253186e-06	bbj-a-99	Chronic hepatitis B || id:bbj-a-99	TRUE	reported	MedicineITLab	2	TRUE				FALSE	2.62431254594267e-07	TRUE	178726	22.1056016623462	43.891563386179	22.1056016623462
rs11139174	G	A	G	A	0.224809	0.0149203114055793	0.240355	0.238172869720832	FALSE	FALSE	FALSE	ebi-eas-GCST90018667	9	83985424	0.0184928674789828	178726	0.419773433184847	Osteoporosis || id:ebi-eas-GCST90018667	Osteoporosis	Osteoporosis || ||	TRUE	MedicineITLab	9	83985424	0.0450695	6.09944051229745e-07	bbj-a-99	Chronic hepatitis B || id:bbj-a-99	TRUE	reported	MedicineITLab	2	TRUE				FALSE	3.64219171768735e-06	TRUE	178726	24.8806606266515	43.891563386179	24.8806606266515
rs115183117	C	G	C	G	-0.76187	-0.125582375334833	0.0461655	0.0466742387788867	FALSE	TRUE	FALSE	ebi-eas-GCST90018667	6	33023795	0.0385248897903162	178726	0.0011150162183733	Osteoporosis || id:ebi-eas-GCST90018667	Osteoporosis	Osteoporosis || ||	TRUE	MedicineITLab	6	33023795	0.0994431	1.83950088029814e-14	bbj-a-99	Chronic hepatitis B || id:bbj-a-99	TRUE	reported	MedicineITLab	2	TRUE				FALSE	5.94519194104712e-05	TRUE	178726	58.6965312549255	43.891563386179	58.6965312549255
rs11889341	T	C	T	C	-0.213492	-0.0031226115758813	0.306142	0.306309373116433	FALSE	FALSE	FALSE	ebi-eas-GCST90018667	2	191943742	0.0171935491702261	178726	0.855884641549212	Osteoporosis || id:ebi-eas-GCST90018667	Osteoporosis	Osteoporosis || ||	TRUE	MedicineITLab	2	191943742	0.0413158	2.37481618447619e-07	bbj-a-99	Chronic hepatitis B || id:bbj-a-99	TRUE	reported	MedicineITLab	2	TRUE				FALSE	1.84553338082684e-07	TRUE	178726	26.7012060739571	43.891563386179	26.7012060739571
rs149893379	A	C	A	C	-0.621793	-0.0083095541624715	0.0387667	0.0394154991987824	FALSE	FALSE	FALSE	ebi-eas-GCST90018667	6	33566850	0.0415839211760052	178726	0.841616562346315	Osteoporosis || id:ebi-eas-GCST90018667	Osteoporosis	Osteoporosis || ||	TRUE	MedicineITLab	6	33566850	0.105466	3.7310408154521e-09	bbj-a-99	Chronic hepatitis B || id:bbj-a-99	TRUE	reported	MedicineITLab	2	TRUE				FALSE	2.23419767338694e-07	TRUE	178726	34.7589546873229	43.891563386179	34.7589546873229
rs16870693	A	C	A	C	0.3457	-0.0228382456980341	0.170368	0.170774071297065	FALSE	FALSE	FALSE	ebi-eas-GCST90018667	6	32711691	0.0215624414842896	178726	0.289523324785703	Osteoporosis || id:ebi-eas-GCST90018667	Osteoporosis	Osteoporosis || ||	TRUE	MedicineITLab	6	32711691	0.0524686	4.43710800357238e-11	bbj-a-99	Chronic hepatitis B || id:bbj-a-99	TRUE	reported	MedicineITLab	2	TRUE				FALSE	6.27688269215699e-06	TRUE	178726	43.4110016402346	43.891563386179	43.4110016402346
rs16953371	T	C	T	C	0.258305	0.0249261119623425	0.162354	0.160828778765888	FALSE	FALSE	FALSE	ebi-eas-GCST90018667	16	54357670	0.0219801904646896	178726	0.256783556322381	Osteoporosis || id:ebi-eas-GCST90018667	Osteoporosis	Osteoporosis || ||	TRUE	MedicineITLab	16	54357670	0.0528411	1.01690410387301e-06	bbj-a-99	Chronic hepatitis B || id:bbj-a-99	TRUE	reported	MedicineITLab	2	TRUE				FALSE	7.19548677580849e-06	TRUE	178726	23.8958193370814	43.891563386179	23.8958193370814
rs1718789	G	T	G	T	0.456981	0.0358460629750927	0.0499333	0.049434625858447	FALSE	FALSE	FALSE	ebi-eas-GCST90018667	4	171148437	0.0368072571391009	178726	0.33011327327578	Osteoporosis || id:ebi-eas-GCST90018667	Osteoporosis	Osteoporosis || ||	TRUE	MedicineITLab	4	171148437	0.0898452	3.65098459090407e-07	bbj-a-99	Chronic hepatitis B || id:bbj-a-99	TRUE	reported	MedicineITLab	2	TRUE				FALSE	5.30677697249181e-06	TRUE	178726	25.8706015883205	43.891563386179	25.8706015883205
rs2302969	A	G	A	G	-0.262897	-0.0060004920767114	0.128256	0.128557658529992	FALSE	FALSE	FALSE	ebi-eas-GCST90018667	19	33113295	0.023634268454581	178726	0.799580943989125	Osteoporosis || id:ebi-eas-GCST90018667	Osteoporosis	Osteoporosis || ||	TRUE	MedicineITLab	19	33113295	0.057438	4.71585018714173e-06	bbj-a-99	Chronic hepatitis B || id:bbj-a-99	TRUE	reported	MedicineITLab	2	TRUE				FALSE	3.60666970869879e-07	TRUE	178726	20.9494507866677	43.891563386179	20.9494507866677
rs568447	A	G	A	G	0.181669	0.020279442751659	0.398342	0.404017355518215	FALSE	FALSE	FALSE	ebi-eas-GCST90018667	9	22021615	0.0162991644633812	178726	0.21342545975789	Osteoporosis || id:ebi-eas-GCST90018667	Osteoporosis	Osteoporosis || ||	TRUE	MedicineITLab	9	22021615	0.0396245	4.54485466556794e-06	bbj-a-99	Chronic hepatitis B || id:bbj-a-99	TRUE	reported	MedicineITLab	2	TRUE				FALSE	8.66153197219045e-06	TRUE	178726	21.0200653051905	43.891563386179	21.0200653051905
rs6914573	T	A	T	A	0.579461	0.0400738101032929	0.754931	0.77845554143242	FALSE	TRUE	FALSE	ebi-eas-GCST90018667	6	32639368	0.0194322413726866	178726	0.0391855549949038	Osteoporosis || id:ebi-eas-GCST90018667	Osteoporosis	Osteoporosis || ||	TRUE	MedicineITLab	6	32639368	0.0505987	2.29562000121258e-30	bbj-a-99	Chronic hepatitis B || id:bbj-a-99	TRUE	reported	MedicineITLab	2	TRUE				FALSE	2.37948115308751e-05	TRUE	178726	131.1504258969	43.891563386179	131.1504258969
rs78192747	T	A	T	A	-0.573659	-0.0678733433418868	0.0343878	0.033345138016925	FALSE	TRUE	FALSE	ebi-eas-GCST90018667	6	34647000	0.0463923262667777	178726	0.143459298524138	Osteoporosis || id:ebi-eas-GCST90018667	Osteoporosis	Osteoporosis || ||	TRUE	MedicineITLab	6	34647000	0.11913	1.46896010131077e-06	bbj-a-99	Chronic hepatitis B || id:bbj-a-99	TRUE	reported	MedicineITLab	2	TRUE				FALSE	1.19761742923436e-05	TRUE	178726	23.1881093354363	43.891563386179	23.1881093354363
