# Supplementary material for: Causal associations between osteoporosis and HBV infection across Asian and European populations: evidence from Mendelian randomization and colocalization analysis
Source: Front Endocrinol (Lausanne). 2025 Jan 22;15:1419303. doi: 10.3389/fendo.2024.1419303 (PMC11794126; doi:10.3389/fendo.2024.1419303)
Supplement: Supplementary Table 3 — Results of the GWAS-GWAS colocalization analysis for the Asian population (‘bbj-a-99’ on ‘bbj-a-137’). [file DataSheet2.csv]

SNP	effect_allele.exposure	other_allele.exposure	effect_allele.outcome	other_allele.outcome	beta.exposure	beta.outcome	eaf.exposure	eaf.outcome	remove	palindromic	ambiguous	id.outcome	chr	pos	se.outcome	samplesize.outcome	pval.outcome	outcome	originalname.outcome	outcome.deprecated	mr_keep.outcome	data_source.outcome	chr.exposure	pos.exposure	se.exposure	pval.exposure	samplesize.exposure	id.exposure	exposure	mr_keep.exposure	pval_origin.exposure	data_source.exposure	action	mr_keep	units.outcome	units.exposure	rsq.exposure	effective_n.exposure	rsq.outcome	effective_n.outcome	steiger_dir	steiger_pval	R2	F	FMean	F_pow_beta_se
rs114077552	C	A	C	A	-0.542	-0.0390325	0.0280273	0.0181349	FALSE	FALSE	FALSE	finngen_R11_M13_OSTEOPOROSIS	6	30286476	0.0578369	438872	0.499757	Osteoporosis || id:finngen_R11_M13_OSTEOPOROSIS	Osteoporosis	Osteoporosis || ||	TRUE	MedicineITLab	6	30254253	0.0802	1.40411e-11	351885	ebi-a-GCST90018804	|| id:ebi-a-GCST90018804	TRUE	reported	igd	2	TRUE			0.000129776239585584	351885	1.03778258158915e-06	438872	TRUE	4.55341074842982e-06	0.0160053029117149	5723.60198804776	39426.1880897398	45.6719796518679
rs115888238	C	G	C	G	-0.4904	0.0257167	0.0779113	0.0472999	FALSE	TRUE	FALSE	finngen_R11_M13_OSTEOPOROSIS	6	33000188	0.0357863	438872	0.472376	Osteoporosis || id:finngen_R11_M13_OSTEOPOROSIS	Osteoporosis	Osteoporosis || ||	TRUE	MedicineITLab	6	32967965	0.0545	2.1732e-19	351885	ebi-a-GCST90018804	|| id:ebi-a-GCST90018804	TRUE	reported	igd	2	TRUE			0.000230043366482857	351885	1.17668569798164e-06	438872	TRUE	4.85082353677077e-10	0.0345544567399332	12594.3156358251	39426.1880897398	80.9669758437842
rs118013740	C	G	C	G	2.8178	-0.106387	0.0186477	0.0167319	FALSE	TRUE	FALSE	finngen_R11_M13_OSTEOPOROSIS	8	124836022	0.0598299	438872	0.0753772	Osteoporosis || id:finngen_R11_M13_OSTEOPOROSIS	Osteoporosis	Osteoporosis || ||	TRUE	MedicineITLab	8	125848264	0.5457	2.42399e-07	351885	ebi-a-GCST90018804	|| id:ebi-a-GCST90018804	TRUE	reported	igd	2	TRUE			7.57671985198373e-05	351885	7.20446187412055e-06	438872	TRUE	0.00779991745741158	0.290603301305427	144148.346984744	39426.1880897398	26.6632093134291
rs11889341	T	C	T	C	-0.1578	0.0478952	0.250741	0.231904	FALSE	FALSE	FALSE	finngen_R11_M13_OSTEOPOROSIS	2	191079016	0.0180583	438872	0.00799576	Osteoporosis || id:finngen_R11_M13_OSTEOPOROSIS	Osteoporosis	Osteoporosis || ||	TRUE	MedicineITLab	2	191943742	0.0323	1.00399e-06	351885	ebi-a-GCST90018804	|| id:ebi-a-GCST90018804	TRUE	reported	igd	2	TRUE			6.78236582220221e-05	351885	1.60282976685814e-05	438872	TRUE	0.0614451722177979	0.00935623917728374	3323.39599826069	39426.1880897398	23.8676111148386
rs13194236	G	A	G	A	-0.3172	-0.0097101	0.250271	0.305006	FALSE	FALSE	FALSE	finngen_R11_M13_OSTEOPOROSIS	6	33826296	0.0167193	438872	0.561394	Osteoporosis || id:finngen_R11_M13_OSTEOPOROSIS	Osteoporosis	Osteoporosis || ||	TRUE	MedicineITLab	6	33794073	0.0552	8.90307e-09	351885	ebi-a-GCST90018804	|| id:ebi-a-GCST90018804	TRUE	reported	igd	2	TRUE			9.38316089770587e-05	351885	7.68555076596728e-07	438872	TRUE	9.88202310058792e-05	0.0377581921139842	13807.8244020956	39426.1880897398	33.0208464608276
rs149115174	G	T	G	T	2.23	0.0148509	0.0265432	0.0120205	FALSE	FALSE	FALSE	finngen_R11_M13_OSTEOPOROSIS	8	58870724	0.0712813	438872	0.834962	Osteoporosis || id:finngen_R11_M13_OSTEOPOROSIS	Osteoporosis	Osteoporosis || ||	TRUE	MedicineITLab	8	59783283	0.4666	1.76202e-06	351885	ebi-a-GCST90018804	|| id:ebi-a-GCST90018804	TRUE	reported	igd	2	TRUE			6.49073355151871e-05	351885	9.89050317501399e-08	438872	TRUE	0.000622885115331911	0.25698613004507	121705.736669673	39426.1880897398	22.8412705090991
rs151014346	G	A	G	A	4.0326	0.20145	0.00922714	0.00877677	FALSE	FALSE	FALSE	finngen_R11_M13_OSTEOPOROSIS	20	3841074	0.0848073	438872	0.0175303	Osteoporosis || id:finngen_R11_M13_OSTEOPOROSIS	Osteoporosis	Osteoporosis || ||	TRUE	MedicineITLab	20	3821721	0.8777	4.338e-06	351885	ebi-a-GCST90018804	|| id:ebi-a-GCST90018804	TRUE	reported	igd	2	TRUE			5.99865322112472e-05	351885	1.28566135990026e-05	438872	TRUE	0.0660282647218934	0.297331895042332	148898.233013556	39426.1880897398	21.1095072002239
rs17715398	C	T	C	T	3.5021	-0.0194887	0.014104	0.0372726	FALSE	FALSE	FALSE	finngen_R11_M13_OSTEOPOROSIS	4	142417942	0.0409363	438872	0.634022	Osteoporosis || id:finngen_R11_M13_OSTEOPOROSIS	Osteoporosis	Osteoporosis || ||	TRUE	MedicineITLab	4	143339095	0.661	1.16799e-07	351885	ebi-a-GCST90018804	|| id:ebi-a-GCST90018804	TRUE	reported	igd	2	TRUE			7.97666287248128e-05	351885	5.16431171758888e-07	438872	TRUE	0.000284046713138538	0.34108332291999	182149.620876087	39426.1880897398	28.0707597254424
rs28359990	A	G	A	G	0.2298	0.0639197	0.0661158	0.0192455	FALSE	FALSE	FALSE	finngen_R11_M13_OSTEOPOROSIS	6	29633783	0.0573923	438872	0.265394	Osteoporosis || id:finngen_R11_M13_OSTEOPOROSIS	Osteoporosis	Osteoporosis || ||	TRUE	MedicineITLab	6	29601560	0.0502	4.66702e-06	351885	ebi-a-GCST90018804	|| id:ebi-a-GCST90018804	TRUE	reported	igd	2	TRUE			5.95481764094206e-05	351885	2.82634436032615e-06	438872	TRUE	0.00764582801132223	0.00652121215615794	2309.76617238658	39426.1880897398	20.9552388057332
rs4660036	A	G	A	G	0.1397	0.0191213	0.447191	0.425094	FALSE	FALSE	FALSE	finngen_R11_M13_OSTEOPOROSIS	1	241167094	0.0155644	438872	0.21925	Osteoporosis || id:finngen_R11_M13_OSTEOPOROSIS	Osteoporosis	Osteoporosis || ||	TRUE	MedicineITLab	1	241330394	0.0297	2.61198e-06	351885	ebi-a-GCST90018804	|| id:ebi-a-GCST90018804	TRUE	reported	igd	2	TRUE			6.28715723961576e-05	351885	3.4390039565689e-06	438872	TRUE	0.00726120902809717	0.00964919242796332	3428.46873367349	39426.1880897398	22.1248285322359
rs4786164	T	A	T	A	-0.1553	-0.155388	0.108439	0.00833319	FALSE	TRUE	FALSE	finngen_R11_M13_OSTEOPOROSIS	16	7414491	0.0856409	438872	0.0696129	Osteoporosis || id:finngen_R11_M13_OSTEOPOROSIS	Osteoporosis	Osteoporosis || ||	TRUE	MedicineITLab	16	7464492	0.0326	1.942e-06	351885	ebi-a-GCST90018804	|| id:ebi-a-GCST90018804	TRUE	reported	igd	2	TRUE			6.44883726211782e-05	351885	7.50124510116257e-06	438872	TRUE	0.0193581426252536	0.00466347307584283	1648.68549677153	39426.1880897398	22.6938255109338
rs499606	T	C	T	C	0.3068	-0.00947849	0.100716	0.0632047	FALSE	FALSE	FALSE	finngen_R11_M13_OSTEOPOROSIS	6	32226531	0.0314059	438872	0.762801	Osteoporosis || id:finngen_R11_M13_OSTEOPOROSIS	Osteoporosis	Osteoporosis || ||	TRUE	MedicineITLab	6	32194308	0.0405	3.56533e-14	351885	ebi-a-GCST90018804	|| id:ebi-a-GCST90018804	TRUE	reported	igd	2	TRUE			0.00016305403817781	351885	2.07548615503394e-07	438872	TRUE	5.26851786037927e-08	0.0170504577117806	6103.83946771833	39426.1880897398	57.3853010211858
rs7008341	T	C	T	C	0.7188	0.0176164	0.205463	0.150957	FALSE	FALSE	FALSE	finngen_R11_M13_OSTEOPOROSIS	8	94000148	0.0213529	438872	0.409365	Osteoporosis || id:finngen_R11_M13_OSTEOPOROSIS	Osteoporosis	Osteoporosis || ||	TRUE	MedicineITLab	8	95012376	0.1514	2.04701e-06	351885	ebi-a-GCST90018804	|| id:ebi-a-GCST90018804	TRUE	reported	igd	2	TRUE			6.40528240007603e-05	351885	1.55090081868968e-06	438872	TRUE	0.00282130910627449	0.168691765617672	71405.240686625	39426.1880897398	22.5405436533351
rs73739611	T	C	T	C	0.4396	0.0247709	0.604606	0.109708	FALSE	FALSE	FALSE	finngen_R11_M13_OSTEOPOROSIS	6	33065411	0.024717	438872	0.316255	Osteoporosis || id:finngen_R11_M13_OSTEOPOROSIS	Osteoporosis	Osteoporosis || ||	TRUE	MedicineITLab	6	33033188	0.0317	8.20729e-44	351885	ebi-a-GCST90018804	|| id:ebi-a-GCST90018804	TRUE	reported	igd	2	TRUE			0.000546212048199798	351885	2.28852240433559e-06	438872	TRUE	4.38969842229946e-22	0.0923948767793741	35821.9511921521	39426.1880897398	192.307774980346
rs76607685	A	G	A	G	0.2173	0.0482951	0.178368	0.0393048	FALSE	FALSE	FALSE	finngen_R11_M13_OSTEOPOROSIS	19	43381133	0.0396538	438872	0.223255	Osteoporosis || id:finngen_R11_M13_OSTEOPOROSIS	Osteoporosis	Osteoporosis || ||	TRUE	MedicineITLab	19	43885285	0.0457	1.99499e-06	351885	ebi-a-GCST90018804	|| id:ebi-a-GCST90018804	TRUE	reported	igd	2	TRUE			6.42481849438914e-05	351885	3.37986343818888e-06	438872	TRUE	0.00633621994096625	0.0138402436699811	4938.49645766133	39426.1880897398	22.6092966688852
rs115888238	C	G	C	G	-0.4904	-0.000247268	0.0779113	0.071116	FALSE	TRUE	FALSE	ukb-b-12141	6	32967965	0.000510125	462933	0.630001	Non-cancer illness code, self-reported: osteoporosis || id:ukb-b-12141	Non-cancer illness code, self-reported: osteoporosis	Non-cancer illness code, self-reported: osteoporosis || ||	TRUE	igd	6	32967965	0.0545	2.1732e-19	351885	ebi-a-GCST90018804	|| id:ebi-a-GCST90018804	TRUE	reported	igd	2	TRUE			0.000230043366482857	351885	5.07535158017454e-07	462933	TRUE	1.02250938480086e-10	0.0345544567399332	12594.3156358251	39426.1880897398	80.9669758437842
rs11889341	T	C	T	C	-0.1578	0.000423954	0.250741	0.223994	FALSE	FALSE	FALSE	ukb-b-12141	2	191943742	0.000315105	462933	0.18	Non-cancer illness code, self-reported: osteoporosis || id:ukb-b-12141	Non-cancer illness code, self-reported: osteoporosis	Non-cancer illness code, self-reported: osteoporosis || ||	TRUE	igd	2	191943742	0.0323	1.00399e-06	351885	ebi-a-GCST90018804	|| id:ebi-a-GCST90018804	TRUE	reported	igd	2	TRUE			6.78236582220221e-05	351885	3.91028960141093e-06	462933	TRUE	0.0051386574817656	0.00935623917728374	3323.39599826069	39426.1880897398	23.8676111148386
rs13194236	G	A	G	A	-0.3172	-0.000200565	0.250271	0.339274	FALSE	FALSE	FALSE	ukb-b-12141	6	33794073	0.000278413	462933	0.47	Non-cancer illness code, self-reported: osteoporosis || id:ukb-b-12141	Non-cancer illness code, self-reported: osteoporosis	Non-cancer illness code, self-reported: osteoporosis || ||	TRUE	igd	6	33794073	0.0552	8.90307e-09	351885	ebi-a-GCST90018804	|| id:ebi-a-GCST90018804	TRUE	reported	igd	2	TRUE			9.38316089770587e-05	351885	1.12102300415432e-06	462933	TRUE	0.000114381029446128	0.0377581921139842	13807.8244020956	39426.1880897398	33.0208464608276
rs28359990	A	G	A	G	0.2298	0.00030927	0.0661158	0.048861	FALSE	FALSE	FALSE	ukb-b-12141	6	29601560	0.000619086	462933	0.62	Non-cancer illness code, self-reported: osteoporosis || id:ukb-b-12141	Non-cancer illness code, self-reported: osteoporosis	Non-cancer illness code, self-reported: osteoporosis || ||	TRUE	igd	6	29601560	0.0502	4.66702e-06	351885	ebi-a-GCST90018804	|| id:ebi-a-GCST90018804	TRUE	reported	igd	2	TRUE			5.95481764094206e-05	351885	5.39084846907199e-07	462933	TRUE	0.00179554818036546	0.00652121215615794	2309.76617238658	39426.1880897398	20.9552388057332
rs4660036	A	G	A	G	0.1397	-0.000285456	0.447191	0.399119	FALSE	FALSE	FALSE	ukb-b-12141	1	241330394	0.000269292	462933	0.29	Non-cancer illness code, self-reported: osteoporosis || id:ukb-b-12141	Non-cancer illness code, self-reported: osteoporosis	Non-cancer illness code, self-reported: osteoporosis || ||	TRUE	igd	1	241330394	0.0297	2.61198e-06	351885	ebi-a-GCST90018804	|| id:ebi-a-GCST90018804	TRUE	reported	igd	2	TRUE			6.28715723961576e-05	351885	2.42724787704633e-06	462933	TRUE	0.00438864589470971	0.00964919242796332	3428.46873367349	39426.1880897398	22.1248285322359
rs499606	T	C	T	C	0.3068	-0.000643692	0.100716	0.064194	FALSE	FALSE	FALSE	ukb-b-12141	6	32194308	0.000535075	462933	0.23	Non-cancer illness code, self-reported: osteoporosis || id:ukb-b-12141	Non-cancer illness code, self-reported: osteoporosis	Non-cancer illness code, self-reported: osteoporosis || ||	TRUE	igd	6	32194308	0.0405	3.56533e-14	351885	ebi-a-GCST90018804	|| id:ebi-a-GCST90018804	TRUE	reported	igd	2	TRUE			0.00016305403817781	351885	3.12614617398651e-06	462933	TRUE	8.69025784914845e-07	0.0170504577117806	6103.83946771833	39426.1880897398	57.3853010211858
rs7008341	T	C	T	C	0.7188	0.000542703	0.205463	0.205571	FALSE	FALSE	FALSE	ukb-b-12141	8	95012376	0.000324499	462933	0.0940005	Non-cancer illness code, self-reported: osteoporosis || id:ukb-b-12141	Non-cancer illness code, self-reported: osteoporosis	Non-cancer illness code, self-reported: osteoporosis || ||	TRUE	igd	8	95012376	0.1514	2.04701e-06	351885	ebi-a-GCST90018804	|| id:ebi-a-GCST90018804	TRUE	reported	igd	2	TRUE			6.40528240007603e-05	351885	6.04197370595307e-06	462933	TRUE	0.0131570662134253	0.168691765617672	71405.240686625	39426.1880897398	22.5405436533351
rs73739611	T	C	T	C	0.4396	0.000626388	0.604606	0.084052	FALSE	FALSE	FALSE	ukb-b-12141	6	33033188	0.000543647	462933	0.25	Non-cancer illness code, self-reported: osteoporosis || id:ukb-b-12141	Non-cancer illness code, self-reported: osteoporosis	Non-cancer illness code, self-reported: osteoporosis || ||	TRUE	igd	6	33033188	0.0317	8.20729e-44	351885	ebi-a-GCST90018804	|| id:ebi-a-GCST90018804	TRUE	reported	igd	2	TRUE			0.000546212048199798	351885	2.8677108344037e-06	462933	TRUE	3.18090133724358e-22	0.0923948767793741	35821.9511921521	39426.1880897398	192.307774980346
