# Supplementary material for: Causal associations between osteoporosis and HBV infection across Asian and European populations: evidence from Mendelian randomization and colocalization analysis
Source: Front Endocrinol (Lausanne). 2025 Jan 22;15:1419303. doi: 10.3389/fendo.2024.1419303 (PMC11794126; doi:10.3389/fendo.2024.1419303)
Supplement: Supplementary Table 4 — Results of the GWAS-GWAS colocalization analysis for the Asian population (‘bbj-a-99’ on ‘ebi-eas-GCST90018667’). [file DataSheet3.csv]

	snp	pvalues.df1	MAF.df1	N.df1	V.df1	z.df1	r.df1	lABF.df1	pvalues.df2	MAF.df2	N.df2	V.df2	z.df2	r.df2	lABF.df2	internal.sum.lABF	SNP.PP.H4
1	rs10167514	0.875864249634387	0.47039	212453	0.00144927888607471	0.15621411693806	0.965034882993788	-1.66492738481863	0.80503062105862	0.47039	212453	0.000267515587511411	0.246841849666094	0.993356541032932	-2.47679820776691	-4.14172559258555	1.92759935143794e-06
2	rs10168266	5.97736807928878e-05	0.27615	212453	0.00180622810735019	4.01370248142344	0.956795238673239	6.1359913213465	0.934482773735598	0.27615	212453	0.000333403168955365	0.0822061616606083	0.991733820040953	-2.39444040037427	3.74155092097224	0.00511305260179633
3	rs10173099	0.860654413125084	0.343978	212453	0.00159998956995634	0.175541183829835	0.961538702617564	-1.61423663624778	0.612662078565584	0.343978	212453	0.000295334565301145	0.506277182779465	0.992670750386188	-2.33072208134017	-3.94495871758795	2.34677546727031e-06
4	rs10174238	0.0272019476198437	0.343784	212453	0.00160041917776079	2.20860758063939	0.961528772801012	0.716221079127729	0.823534314904067	0.343784	212453	0.000295413864589438	0.223001531047787	0.992668796861545	-2.4331252665834	-1.71690418745567	2.17822795476135e-05
5	rs10176621	0.637361754991717	0.396001	212453	0.00150950209561216	0.471390701430948	0.963634781931732	-1.55000700056008	0.142973319310087	0.396001	212453	0.000278631907107337	1.46480796080997	0.993082389000949	-1.42143264790667	-2.97143964846675	6.21248709055716e-06
6	rs10176649	0.552980733198141	0.335737	212453	0.00161892583821812	0.59329950021287	0.961101210432215	-1.45424019473626	0.626283543298552	0.335737	212453	0.000298829922183795	0.486964422934886	0.992584650155828	-2.33441360442859	-3.78865379916485	2.74380916933901e-06
7	rs10178640	0.0001237171765335	0.356617	212453	0.00157360091281919	3.83864097228786	0.962149035006155	5.45166275685724	0.68049666321347	0.356617	212453	0.00029046360693315	0.4117854822758	0.992790760370323	-2.3820234807647	3.06963927609254	0.00261139603858028
8	rs10181656	2.57359379025838e-05	0.338492	212453	0.00161243684277742	4.20824707499237	0.961251083447249	6.88623654467828	0.779932467875868	0.338492	212453	0.000297632148970953	0.279407041469227	0.992614152914229	-2.41534898584231	4.47088755883597	0.0106029603641387
9	rs10183196	0.972508934709463	0.248981	212453	0.00193085246648211	0.0344617607691143	0.953951509380222	-1.53846368431654	0.992094541149294	0.248981	212453	0.000356406994493531	0.00990818545512837	0.991168515211422	-2.36466741032113	-3.90313109463767	2.44701733169846e-06
10	rs10189819	0.128721472737176	0.10912	212453	0.00371400646965482	1.5191629974199	0.915038524958059	-0.176890007661437	0.688011979289347	0.10912	212453	0.00068555102285515	0.401554421172428	0.98315001258137	-1.96243820398593	-2.13932821164737	1.42773269392505e-05
11	rs10193465	0.40275227289621	0.194033	212453	0.00230873115673424	0.83671591188785	0.945431330753422	-1.12320251931471	0.40344004166263	0.194033	212453	0.000426157848385173	0.835493257507604	0.989458363815245	-1.93086605362615	-3.05406857294085	5.71979170184778e-06
12	rs10195683	0.717447290861577	0.476753	212453	0.00144732492360817	0.36187252698547	0.965080377894695	-1.61416371439382	0.688347912974351	0.476753	212453	0.000267154914750472	0.401098081916845	0.993365438523877	-2.42782520032774	-4.04198891472156	2.12976585657222e-06
13	rs10197066	0.202555481297166	0.210478	212453	0.00217267755580658	1.27430461583742	0.948481394074837	-0.71280930343262	0.315273160191646	0.210478	212453	0.000401044352746123	1.00421880442918	0.990073416190815	-1.80704699866819	-2.51985630210081	9.75855815808809e-06
14	rs10199181	0.753820597501385	0.309068	212453	0.00169074017938876	0.313605610905744	0.959445666540969	-1.55537630745278	0.93714868473714	0.309068	212453	0.000312085794365886	0.0788540844833868	0.99225825733856	-2.42747931896198	-3.98285562641476	2.25950403462252e-06
15	rs1020658	0.320468981419036	0.194354	212453	0.00230583636472123	0.9934945986258	0.945496022231012	-0.988123609888891	0.353105920982506	0.194354	212453	0.000425623512313957	0.92858167750578	0.989471442235534	-1.85023919523481	-2.83836280512371	7.09675868652961e-06
16	rs10208033	0.345702085900145	0.317504	212453	0.00166616079441019	0.942958587025851	0.960011655438297	-1.18277641431914	0.867710194711795	0.317504	212453	0.000307548801053979	0.166567719752382	0.992369945327811	-2.42406357870221	-3.60683999302135	3.29089962249648e-06
17	rs1031507	0.001540990637107	0.49504	212453	0.00144433838498815	3.16685135678615	0.96514992297449	3.16136899549238	0.329069021642236	0.49504	212453	0.000266603643603671	0.97599080364618	0.993379038223254	-2.03563171885941	1.12573727663297	0.000373806483064042
18	rs1031508	0.143015134869501	0.351972	212453	0.00158293956867282	1.46465475551298	0.961932956517933	-0.602427378198357	0.0595525003041283	0.351972	212453	0.000292187385586972	1.88409223559436	0.992748286838071	-0.701228072373727	-1.30365545057208	3.2928729418759e-05
19	rs1031509	0.14286406394239	0.351966	212453	0.00158295189687503	1.46520841677345	0.961932671331253	-0.601643737881214	0.0596224749790809	0.351966	212453	0.000292189661191958	1.88357508229809	0.99274823077006	-0.702191471947479	-1.30383520982869	3.29228107068252e-05
20	rs10497711	0.0327634781528884	0.115381	212453	0.00353733068034969	2.13496978639295	0.918751778644384	0.838756223965996	0.431231026287139	0.115381	212453	0.000652939268120343	0.787086850736256	0.983938694719858	-1.76089332913913	-0.922137105173138	4.82243392228611e-05
21	rs10497712	0.212738454569137	0.150278	212453	0.00282744361725537	1.24607066166679	0.933980565300046	-0.633810937792351	0.445380296442221	0.150278	212453	0.000521904546939262	0.763139346928934	0.987120433928896	-1.88861620463953	-2.52242714243188	9.73350268381379e-06
22	rs10611167	0.911401208263456	0.406289	212453	0.00149677342194638	0.111271306393801	0.963930366182283	-1.65518461078487	0.101326956921907	0.406289	212453	0.000276282380976335	1.6384543140089	0.993140320688912	-1.1579885396079	-2.81317315039277	7.27779412521961e-06
23	rs10804037	0.338037592496957	0.198323	212453	0.00227087754155565	0.958049908613546	0.946277965501823	-1.02769084747515	0.32413729237844	0.198323	212453	0.000419170627222132	0.985991482850726	0.989629410482267	-1.80334213859211	-2.83103298606726	7.14896775133867e-06
24	rs10804038	0.675023667165201	0.43932	212453	0.00146578469570551	0.419263365375113	0.964650742619196	-1.58645493997212	0.346653029519874	0.43932	212453	0.000270562317442525	0.941101143676167	0.993281387150501	-2.06157634366458	-3.64803128363669	3.15809714927496e-06
25	rs10804039	0.629877362081898	0.386506	212453	0.00152264851289862	0.481899470780336	0.963329687112188	-1.54103825244222	0.425066618382501	0.386506	212453	0.000281058542572635	0.79766207383572	0.993022563141542	-2.16662417761106	-3.70766243005328	2.97528112953394e-06
26	rs10931479	0.184797461002499	0.0168466	212453	0.0217988043151128	1.32612752288078	0.647261713932839	0.0481273747337579	0.509412972110558	0.0168466	212453	0.00402373897766359	0.65975202913933	0.908600698825124	-0.998514165319562	-0.950386790585804	4.68810794738419e-05
27	rs10931480	0.0001512968896772	0.159366	212453	0.00269502996886509	3.78893105837919	0.936877196928298	5.34356725000403	0.721437976751566	0.159366	212453	0.000497462933055274	0.356537629612395	0.987716195113812	-2.13695799238278	3.20660925762124	0.00299473258533507
28	rs10931481	0.332451272799637	0.495348	212453	0.00144432127967539	0.969188249433501	0.965150321320772	-1.22506035179071	0.830663255852426	0.495348	212453	0.000266600486214272	0.213850995749639	0.993379116116208	-2.48604847013995	-3.71110882193066	2.96504479415966e-06
29	rs10931482	0.331753871733713	0.198218	212453	0.00227178292258655	0.970587221670999	0.946257698031168	-1.01607133038459	0.320761325893446	0.198218	212453	0.000419337747257296	0.992894591267839	0.98962531870563	-1.79638751748013	-2.81245884786472	7.2829945290716e-06
30	rs10931483	0.335369837160583	0.198445	212453	0.00226982687615884	0.963354130304292	0.946301486334237	-1.02307687247266	0.324270170565474	0.198445	212453	0.000418976689827744	0.985720737068112	0.9896341588991	-1.80383296912324	-2.8269098415959	7.17850482917316e-06
31	rs10931485	0.0009419329731405	0.492924	212453	0.00144448555311962	3.30731978401247	0.965146495755914	3.6002611188161	0.413265356059225	0.492924	212453	0.000266630808678338	0.818160833781614	0.993378368060015	-2.17622935409868	1.42403176471742	0.000503726129548262
32	rs10931486	0.0008956534435751	0.491968	212453	0.00144456902691251	3.32140538313338	0.965144551847687	3.64533593696178	0.390288720339567	0.491968	212453	0.000266646216713991	0.859093885753721	0.993377987943697	-2.1421005198571	1.50323541710469	0.000545245623803745
33	rs10931487	0.703307097232021	0.438832	212453	0.00146613862558071	0.38086005070516	0.964642508944003	-1.60115968934316	0.336734023823184	0.438832	212453	0.000270627647697048	0.960638380265484	0.993279775769461	-2.04300462901346	-3.64416431835662	3.17033304394486e-06
34	rs10931488	0.717506764730259	0.439921	212453	0.00146535293791779	0.361792944833078	0.964660787040406	-1.60824682182178	0.358774856990964	0.439921	212453	0.000270482621298909	0.917702082746361	0.993283352875541	-2.0833228412884	-3.69156966311019	3.02354897525312e-06
35	rs11399706	0.320466029804231	0.198116	212453	0.00227266342919394	0.993500658339372	0.94623798822138	-0.994605025633522	0.331326368163709	0.198116	212453	0.00041950027583937	0.971445724941036	0.989621339378851	-1.81704553010104	-2.81165055573456	7.28888369599642e-06
36	rs114761273	0.969764317057421	0.0898013	212453	0.00441720329930214	0.0379038830399754	0.90055197150669	-1.15341313552184	0.973136360627869	0.0898013	212453	0.0008153508252443	0.033674942496333	0.980023427245908	-1.95604185301046	-3.1094549885323	5.41160636203897e-06
37	rs11676659	0.0940221114734078	0.113259	212453	0.00359498191898152	1.67455226614026	0.917536795274682	0.038742522771442	0.837441733600234	0.113259	212453	0.000663580839678131	0.205166894495793	0.983681200081852	-2.03701546332179	-1.99827294055035	1.64401747865742e-05
38	rs11677408	0.289185158217544	0.0887582	212453	0.0044639991476773	1.05991085189477	0.899604191407725	-0.644004781424476	0.838971098138237	0.0887582	212453	0.000823988651263474	0.203209742692473	0.979816067011424	-1.93120383375338	-2.57520861517785	9.23307685526038e-06
39	rs11678454	0.517846445984158	0.163604	212453	0.00263851980069984	0.646668605305535	0.938118869673883	-1.19511858532843	0.532895435106884	0.163604	212453	0.000487031986339392	0.623592198959462	0.987970667089064	-2.01810889271504	-3.21322747804347	4.87818626545654e-06
40	rs116812788	0.0368366391689205	0.417842	212453	0.0014842712010249	2.08757001501753	0.964220868342307	0.435817240958424	0.501113381388851	0.417842	212453	0.000273974654694565	0.672738952954591	0.993197228308266	-2.27046311602847	-1.83464587507004	1.93628268629721e-05
41	rs11682932	0.361706239094449	0.316984	212453	0.00166762348906933	0.912118692892422	0.959977955318071	-1.2098305552036	0.854917092322738	0.316984	212453	0.000307818792996073	0.182848245414789	0.992363298183489	-2.42080565454747	-3.63063620975107	3.21351306717269e-06
42	rs11684030	0.0013536300906714	0.491608	212453	0.001444603201406	3.20436020308199	0.965143756006403	3.2767500229273	0.306029293730588	0.491608	212453	0.000266652524823349	1.02358931591076	0.99337783232269	-1.98826785435698	1.28848216857032	0.000439871716273762
43	rs11685878	0.076743216922175	0.427625	212453	0.00147510345007905	1.76990350456997	0.964434001910217	-0.157609679251056	0.257266951295332	0.427625	212453	0.000272282422575543	1.1328745205597	0.993238962229195	-1.86092567624865	-2.01853535549971	1.61104093477351e-05
44	rs11686127	0.0980234536730598	0.113309	212453	0.00359359818647233	1.65451236202308	0.917565919401728	0.00799942806694154	0.844900369419244	0.113309	212453	0.000663325422988691	0.195629243625209	0.983687378833663	-2.03908483111092	-2.03108540304398	1.59094863780435e-05
45	rs11688154	0.42902045585408	0.120892	212453	0.00339724155567432	0.790868972808995	0.921717569276471	-0.985460978618144	0.70878089052037	0.120892	212453	0.000627080874093094	0.373493891928332	0.98456495370572	-2.0168850438404	-3.00234602245854	6.02341840456702e-06
46	rs11691317	0.21717958554201	0.4957	212453	0.00144430307350262	1.2340625811193	0.965150745304099	-0.943442684118731	0.840505965120446	0.4957	212453	0.000266597125622288	0.201246331593989	0.993379199022193	-2.48865348987735	-3.43209617399608	3.91926755414853e-06
47	rs116928439	0.841413546993648	0.0416195	212453	0.00905172592136765	0.200085712767213	0.815465699700801	-0.828636665496079	0.723210961510954	0.0416195	212453	0.00167081560430744	0.354170698377217	0.959904417994287	-1.54804085321193	-2.37667751870801	1.12607524238452e-05
48	rs11693463	0.96724835547002	0.159727	212453	0.00269009414269719	0.0410596332208025	0.936985518614572	-1.38140552898372	0.903032747882784	0.159727	212453	0.000496551852068827	0.121831144554591	0.987738416498207	-2.19331168279378	-3.5747172117775	3.39832869383941e-06
49	rs11693480	0.252700441099329	0.496205	212453	0.00144427945504258	1.1438148231231	0.965151295328725	-1.04700997612281	0.872784650918361	0.496205	212453	0.0002665927660016	0.160122406687937	0.99337930657429	-2.4960428657468	-3.54305284186961	3.50765639254519e-06
50	rs11694530	0.325135207550052	0.198833	212453	0.00226649468440013	0.983959945277162	0.946376090534031	-1.0047502547253	0.323369458950838	0.198833	212453	0.000418361616190368	0.987557398595445	0.98964921883368	-1.80275923697996	-2.80750949170526	7.31913001282794e-06
51	rs116947557	0.643559936264536	0.0134329	212453	0.0272439335459603	0.462727176030673	0.5948491988896	-0.388064470145472	0.292285317637933	0.0134329	212453	0.00502882982612755	1.05312148380786	0.888319775451735	-0.603455691118841	-0.991520161264313	4.49918247320303e-05
52	rs116955885	0.0101029917884089	0.00765551	212453	0.0475258214159279	2.57228420317666	0.457007993217426	1.20659972033676	0.681484527480026	0.00765551	212453	0.00877256831670214	0.410438202045401	0.820133148212784	-0.788689589755509	0.417910130581248	0.000184179549164129
53	rs117060354	0.25565541742063	0.07295	212453	0.00533872767108806	1.13671985256042	0.882247960070293	-0.499596690188895	0.0137676558056511	0.07295	212453	0.000985450683934773	2.46326905581896	0.975956085208524	1.09696498777849	0.597368297589595	0.000220383510778018
54	rs117108348	0.915094404939097	0.044114	212453	0.00856216677279172	0.106615016633168	0.82368647567042	-0.863064416277223	0.479853868100134	0.044114	212453	0.00158045017877669	0.706537616931317	0.9619905467117	-1.39484955985285	-2.25791397613007	1.26807739698568e-05
55	rs117138297	0.696007629038234	0.0708318	212453	0.00548584592792196	0.390715380190166	0.87939443983047	-0.990491424059975	0.689663115957254	0.0708318	212453	0.00101260655247652	0.399312285349181	0.975309870852006	-1.77291914607828	-2.76341057013825	7.64911834188836e-06
56	rs117138885	0.159856757651808	0.061007	212453	0.00630266463003613	1.40555348165769	0.863881167954476	-0.143780071205628	0.0229636014095775	0.061007	212453	0.00116337928302958	2.27403967104054	0.971737517587406	0.729441909012235	0.585661837806607	0.000217818642129094
57	rs117155284	0.104721776264685	0.0137419	212453	0.0266396709156262	1.62238108669185	0.600243060183247	0.331506715455526	0.0071168858484399	0.0137419	212453	0.00491729182325024	2.69132484670956	0.890525638932111	2.11910830695084	2.45061502240637	0.00140615735699869
58	rs117183234	0.614057443249388	0.0680871	212453	0.00569018075046708	0.504290228229007	0.875461627487457	-0.930251973377919	0.0545393553102631	0.0680871	212453	0.00105032375834174	1.92252798854168	0.974413752141765	-0.03207804182718	-0.962330015205099	4.63244985129135e-05
59	rs117210558	0.984061112560274	0.00151283	212453	0.239019649686149	0.0199777617723679	0.143359078993158	-0.0773396136657883	0.0323981341983476	0.00151283	212453	0.044119515316851	2.13946368228461	0.475513914331686	0.765617882510868	0.688278268845079	0.000241357498534484
60	rs117274413	0.175611519216988	0.0166041	212453	0.0221117180979188	1.35439146475227	0.644000862074693	0.0742564550526911	0.510410970139913	0.0166041	212453	0.00408149826419711	0.658197906081998	0.907410173770974	-0.993231853692131	-0.91897539863944	4.8377051720101e-05
61	rs117341958	0.979426386348653	0.026634	212453	0.0139268742735786	0.0257880588393814	0.74174519734028	-0.676657647936563	0.556339633402581	0.026634	212453	0.00257069635754141	0.588287054397601	0.939613476463934	-1.24090316451853	-1.9175608124551	1.78221158480635e-05
62	rs117378321	0.848690224782829	0.0415865	212453	0.00905859679251919	0.19078987087986	0.815351490161241	-0.829810890954368	0.705537334497506	0.0415865	212453	0.00167208386616545	0.377856317348312	0.959875203948631	-1.53935710874244	-2.36916799969681	1.13456335676434e-05
63	rs117433067	0.191726877798357	0.0195605	212453	0.018826321493538	1.30548756762553	0.679967725066643	0.00976703073386942	0.849041854851233	0.0195605	212453	0.00347506232472837	0.190341092740874	0.920067686188186	-1.24662063723734	-1.23685360650347	3.52035649831133e-05
64	rs117445456	0.152810430772159	0.019348	212453	0.0190289675442522	1.42967460972822	0.677633400415029	0.126498061316188	0.885548598374321	0.019348	212453	0.00351246780812743	0.143939051184341	0.919276750203735	-1.24884132691529	-1.1223432655991	3.94746106271444e-05
65	rs117467313	0.15951774438713	0.0194795	212453	0.0189030437411081	1.40669535271387	0.679082055178827	0.103596100298647	0.995660825385468	0.0194795	212453	0.00348922412431788	0.00543837569605795	0.919768076010195	-1.26140329279014	-1.15780719249149	3.80992184735537e-05
66	rs117491810	0.601398028410211	0.0676149	212453	0.00572701720457594	0.522391133075014	0.874756379167394	-0.919390010080756	0.0512495433451861	0.0676149	212453	0.00105712322651688	1.94938433926554	0.974252379527796	0.0214213612979497	-0.897968648782806	4.94040454788751e-05
67	rs117640365	0.505079800203475	0.0497201	212453	0.00764157158274939	0.666518410256838	0.839602865126382	-0.728555783684486	0.364907676803295	0.0497201	212453	0.00141052183338323	0.906053233672381	0.965938081170324	-1.29330267061543	-2.02185845429992	1.60569617208184e-05
68	rs117668542	0.249547946235766	0.01242	212453	0.0294355625705257	1.15144807318443	0.576073679238531	-0.0472091545598611	0.981229914593622	0.01242	212453	0.00543337234154473	0.0235269836568254	0.880410102496917	-1.06159979319339	-1.10880894775325	4.00125043557361e-05
69	rs117820973	0.14869898359817	0.0191838	212453	0.0191886293491601	1.44414218584989	0.675805478853644	0.141506142517878	0.914329011342828	0.0191838	212453	0.00354193903133607	0.107579812484108	0.918654540653621	-1.24920914596829	-1.10770300345041	4.00567804358972e-05
70	rs117830708	0.321334976514008	0.0711128	212453	0.00546582175912683	0.991718269250413	0.879781744887749	-0.626588270061411	0.0157841064067269	0.0711128	212453	0.00100891038514039	2.41386968778677	0.975397776345066	0.989248500126185	0.362660230064774	0.000174279649823756
71	rs117889908	0.180126661582549	0.0197111	212453	0.018685351679979	1.34036514517113	0.681601095587305	0.0400498797784405	0.97616268004239	0.0197111	212453	0.00344904136847354	0.0298800957616534	0.920618700439818	-1.26633525673982	-1.22628537696138	3.55775771809002e-05
72	rs117908933	0.603131484526367	0.0676427	212453	0.00572483418953719	0.519902569338235	0.87479814216916	-0.920685598511685	0.0519242222319995	0.0676427	212453	0.00105672027401668	1.94376146881872	0.974261941359075	0.0105901951995302	-0.910095403312155	4.88085527413769e-05
73	rs118004374	0.0210722058417041	0.0411142	212453	0.00915814448681013	2.3066882485554	0.813700362728959	1.32457331435034	0.30696439196159	0.0411142	212453	0.00169045890783584	1.02161238835247	0.959452139599305	-1.10194993228867	0.22262338206167	0.000151505866045223
74	rs118013834	0.151485477428436	0.0193389	212453	0.0190377450427162	1.43430418197197	0.677532652560805	0.131043038603262	0.978566963827851	0.0193389	212453	0.00351408800537245	0.0268655586300197	0.919242521986475	-1.25782062166162	-1.12677758305835	3.92999551970448e-05
75	rs118057796	0.886024028740898	0.0701425	212453	0.00553564948963369	0.143337008866653	0.878432622534704	-1.04461939353983	0.38326838791512	0.0701425	212453	0.00102179955818404	0.871890003045492	0.975091303424299	-1.47564074764796	-2.5202601411878	9.75461806650624e-06
76	rs118069289	0.793734029371403	0.0498961	212453	0.0076160277934191	0.261464880100178	0.840053273102472	-0.887742585981684	0.421446061868174	0.0498961	212453	0.00140580682519839	0.80391500805079	0.966048075548117	-1.3792364144304	-2.26697900041209	1.25663418942942e-05
77	rs118104804	0.371922112539271	0.0103202	212453	0.0353495103610683	0.892878741634324	0.530859454936382	-0.166817251685616	0.934550340377822	0.0103202	212453	0.00652500020758214	0.082121193110362	0.859752817227957	-0.979275371616841	-1.14609262330246	3.85481588418758e-05
78	rs11884122	0.637656806779179	0.340054	212453	0.00160882917707215	0.470977494100889	0.961334428079542	-1.5197813394127	0.638763364873422	0.340054	212453	0.000296966226890696	0.469428522469922	0.992630556225532	-2.34583693162618	-3.86561827103888	2.54055532968985e-06
79	rs11885069	0.328525435743112	0.122507	212453	0.00335862608791231	0.977088307711399	0.922538456797444	-0.838612388836038	0.717217701906845	0.122507	212453	0.00061995302613737	0.362179762123842	0.984737721736447	-2.02659940229142	-2.86521179112746	6.90875308555772e-06
80	rs11887698	0.832484775760915	0.252799	212453	0.00191140811886481	0.211515836816277	0.9543940849364	-1.52250963303074	0.998747775445327	0.252799	212453	0.000352817853627271	0.0015694313817468	0.991256673699788	-2.36973106829548	-3.89224070132621	2.4738119500256e-06
81	rs11889341	2.37481618447619e-07	0.306142	212453	0.00169970169482602	5.16731438338807	0.95923947592563	11.2063721739698	0.906403345870283	0.306142	212453	0.000313739958440327	0.117576348787211	0.992217542734468	-2.42108326759787	8.78528890637196	0.792771147585921
82	rs11889555	0.47619737822168	0.405371	212453	0.0014978470220579	0.712431882933976	0.963905428123494	-1.41618686612313	0.764111964606749	0.405371	212453	0.000276480551782068	0.300085466614997	0.993135434179096	-2.44597468139686	-3.86216154751999	2.54935252302181e-06
83	rs11890775	0.784541641870106	0.372891	212453	0.00154397863843067	0.273405348474982	0.962835080099854	-1.61020879362693	0.942200000212144	0.372891	212453	0.000284995770333438	0.0725050330581128	0.992925510729647	-2.47302011831153	-4.08322891193845	2.04372076294852e-06
84	rs11893432	7.85904906255443e-05	0.41043	212453	0.0014920787606495	3.94865814034718	0.964039431013889	5.85293761355502	0.357854102167151	0.41043	212453	0.000275415815481543	0.919461752687306	0.993161689087374	-2.07279289081591	3.78014472273911	0.00531424210246966
85	rs11893452	0.4145433951544	0.322407	212453	0.00165269551759948	0.81592436614464	0.960322003244636	-1.29382042318497	0.790939017356203	0.322407	212453	0.000305063308805639	0.265091445260725	0.992431141802995	-2.40698573557465	-3.70080615875962	2.99575055591689e-06
86	rs11893508	0.0307482214347182	0.134907	212453	0.00309363405510312	2.16031591917359	0.928211344368234	0.848950460861251	0.80826784169355	0.134907	212453	0.000571039390519044	0.242661232727358	0.98592495043022	-2.10264795557541	-1.25369749471416	3.4615566065955e-05
87	rs11904548	0.202185031485784	0.128915	212453	0.0032151573653768	1.2753510067247	0.925601164929398	-0.546403005973142	0.952910911601722	0.128915	212453	0.000593470808002978	0.0590517221934759	0.985380141284052	-2.11096918178025	-2.6573721877534	8.50478353610908e-06
88	rs12327969	0.152881874849274	0.346318	212453	0.0015948675857789	1.42942584358267	0.961657106312698	-0.648136130551047	0.0829449596092624	0.346318	212453	0.000294389122281435	1.73384854506159	0.99269404180845	-0.967398846133601	-1.61553497668465	2.41061256662993e-05
89	rs12463658	0.194004140998343	0.494777	212453	0.00144435385917474	1.29882456884867	0.965149562613944	-0.864267555428386	0.807504218841884	0.494777	212453	0.000266606499911146	0.243647006975739	0.993378967758017	-2.47926658972306	-3.34353414515144	4.28219965971171e-06
90	rs12463876	0.255829133577558	0.493125	212453	0.00144446934783338	1.13630453475684	0.965146873139808	-1.05521318285745	0.855020642711358	0.493125	212453	0.000266627817420608	0.182716278087454	0.993378441854392	-2.4921301956597	-3.54734337851715	3.49263890382655e-06
91	rs12464143	0.884587503842201	0.160493	212453	0.00267969771315711	0.145156254567753	0.937213760716702	-1.37413596913465	0.917672463348842	0.160493	212453	0.000494632823934796	0.103366040682989	0.987785225116489	-2.19727748740933	-3.57141345654398	3.40957450652435e-06
92	rs12465689	0.0005487821792914	0.41776	212453	0.00148435346216995	3.45574108800437	0.964218956346432	4.09225348527987	0.219846218566639	0.41776	212453	0.000273989838893244	1.22693713844011	0.993196853850605	-1.74761832373169	2.34463516154818	0.00126475805684329
93	rs12467660	0.131363284906912	0.316032	212453	0.00167031883951244	1.50874764430088	0.95991586131257	-0.515849708693529	0.828068568163559	0.316032	212453	0.000308316315083966	0.217179361264575	0.992351049528492	-2.4131903679768	-2.92904007667033	6.48155781640665e-06
94	rs12469810	0.319489801859187	0.0401533	212453	0.00936791847957193	0.995506875734714	0.810242789891004	-0.429515880681159	0.904747308884916	0.0401533	212453	0.00172918010460307	0.119666537688723	0.958561848081642	-1.58491329800412	-2.01442917868528	1.6176697539449e-05
95	rs12469996	0.0008077184440478	0.447772	212453	0.00146012778882488	3.35013616298103	0.964782361591793	3.74097100165763	0.32638786240923	0.447772	212453	0.000269518135551648	0.981415547094551	0.993307142771254	-2.02499216654084	1.7159788351168	0.000674505477891434
96	rs12472895	0.0582143429425471	0.341815	212453	0.00160482294426764	1.89408036939936	0.961426997383995	0.0969777887183416	0.103052136476475	0.341815	212453	0.000296226735180229	1.6302335934751	0.992648772374471	-1.13738173083782	-1.04040394211948	4.28453456606321e-05
97	rs12475993	0.136766584080604	0.201845	212453	0.00224109872300959	1.48794050625226	0.946945065569783	-0.419961162382493	0.956175914766341	0.201845	212453	0.000413673894871106	0.0549529911809167	0.989764011657361	-2.28942828963097	-2.70938945201346	8.07369712946836e-06
98	rs12612769	2.00188903129282e-05	0.302894	212453	0.00170992369787465	4.2646799996749	0.959004391610484	7.12379886303635	0.994292606410497	0.302894	212453	0.00031562679000696	0.00715321807575386	0.992171105471063	-2.42494159752739	4.69885726550897	0.0133178194723643
99	rs12619030	0.339877175144165	0.198534	212453	0.00226906128804671	0.954407966764816	0.946318625990202	-1.03134634762517	0.325516494547997	0.198534	212453	0.000418835373511349	0.983184799565785	0.989637618955596	-1.80646885395443	-2.8378152015796	7.10064596098349e-06
100	rs12693591	0.258684257453813	0.207923	212453	0.00219228133933766	1.12950643275563	0.948040701527706	-0.87389934459651	0.894062336367089	0.207923	212453	0.000404662923139408	0.133165700349568	0.989984746960786	-2.29304527096638	-3.16694461556289	5.10926902657184e-06
101	rs12693592	0.649695711363164	0.340793	212453	0.00160714013360066	0.45418495415769	0.961373453488028	-1.52774978514965	0.683220674838403	0.340793	212453	0.000296654454283677	0.408072192141449	0.99263823614389	-2.37307935448076	-3.90082913963042	2.45265674384424e-06
102	rs12693593	0.0001735201841876	0.135042	212453	0.00309102374546226	3.75474191074114	0.928267572297171	5.22599222928821	0.339317297972262	0.135042	212453	0.000570557565713707	0.95551505044575	0.985936659490332	-1.68200738810892	3.54398484117929	0.004196414726161
103	rs12693595	0.448084581309445	0.332548	212453	0.00162664148264849	0.758612185255927	0.96092306694196	-1.34460948283758	0.63012251829038	0.332548	212453	0.000300254116776467	0.481554411105613	0.992549572617919	-2.33465847245748	-3.67926795529507	3.06097351221109e-06
104	rs12988825	0.0086242234425395	0.156181	212453	0.00273960987684895	2.62660162999109	0.935899979322625	1.8547485860395	0.420020028438382	0.156181	212453	0.000505691729037948	0.806386500195391	0.987515538990896	-1.87056473751827	-0.0158161514787714	0.000119364854944318
105	rs12990489	0.0128339398644132	0.151992	212453	0.00280120919597122	2.48834435781378	0.934553036033503	1.53005209212189	0.319402271209608	0.151992	212453	0.00051706205824348	0.995686953173459	0.987238411869543	-1.69128739066384	-0.161235298541952	0.000103209991308565
106	rs12991409	0.0398198848671558	0.117612	212453	0.00347900452770321	2.05561246991136	0.919984264462943	0.680950377859634	0.418981647364524	0.117612	212453	0.000642173117352243	0.808189246263005	0.984199341026918	-1.75242714453044	-1.07147676667081	4.15344911971554e-05
107	rs12991437	0.358418980354941	0.316517	212453	0.00166894284787653	0.918381867379771	0.959947559649654	-1.20396083004417	0.835147720378618	0.316517	212453	0.000308062327245994	0.208104055848988	0.99235730249832	-2.41551417425112	-3.61947500429528	3.24958065118967e-06
108	rs12995923	0.320711844833768	0.198232	212453	0.0022716621451969	0.992996120987114	0.946260401651724	-0.995276658362862	0.338744303014471	0.198232	212453	0.000419315453525798	0.956649286735317	0.98962586454469	-1.83137793359878	-2.82665459196164	7.18033737377353e-06
109	rs12997139	0.0125883845131111	0.152137	212453	0.00279901799731965	2.49520650669926	0.934600882723642	1.54581522931148	0.308892952617333	0.152137	212453	0.000516657595168595	1.01754770026315	0.987248267111989	-1.66994398405723	-0.12412875474575	0.000107111699140786
110	rs13001658	0.0334657066619679	0.392398	212453	0.00151432901135854	2.12645122173641	0.963522739077772	0.522892954380815	0.152566084318844	0.392398	212453	0.000279522884830237	1.43052608625479	0.993060422149749	-1.46915531867706	-0.946262364296249	4.70748363237647e-05
111	rs13003747	0.522202564161204	0.332146	212453	0.00162762991889602	0.639953909855344	0.960900250096699	-1.42405557627289	0.618892186828741	0.332146	212453	0.000300436567584255	0.497421018300851	0.992545079081701	-2.32664891147852	-3.75070448775141	2.84993581837112e-06
112	rs13006096	0.0638087151834517	0.355346	212453	0.00157611575256463	1.85351404335565	0.962090836913561	0.0163572053346956	0.0946280738200823	0.355346	212453	0.000290927809398571	1.67147408232116	0.992779322164661	-1.07857707712219	-1.0622198717875	4.19207566673702e-05
113	rs13006509	0.400752278279166	0.497207	212453	0.00144424131808107	0.840278455409899	0.965152183460263	-1.33765091912145	0.776567122703473	0.497207	212453	0.000266585726478869	0.283795474666834	0.993379480239777	-2.46878737142769	-3.80643829054914	2.69544327501204e-06
114	rs13010823	0.0084732496041641	0.156103	212453	0.00274072543383945	2.63260632880152	0.935875551806392	1.86963228491054	0.420992152064577	0.156103	212453	0.000505897644467052	0.804701156479461	0.987510518865488	-1.87170601745198	-0.0020737325414415	0.000121016539866562
115	rs13017460	0.0634307724208235	0.414684	212453	0.00148750538785954	1.85615988231976	0.964145701845577	-0.00324609455232738	0.676397509728075	0.414684	212453	0.000274571638062987	0.417384063352716	0.993182506308683	-2.40762079206988	-2.41086688662221	1.08822614673783e-05
116	rs13022562	0.0666591850750508	0.35598	212453	0.00157485752242436	1.83396503145077	0.962119953830872	-0.0186549266015705	0.0960152020142113	0.35598	212453	0.000290695558602376	1.66448672372089	0.992785044919873	-1.09053620405381	-1.10919113065538	3.99972151825163e-05
117	rs13022931	0.0593881777892777	0.115135	212453	0.00354390311049986	1.88530865892283	0.918613104077817	0.378283535159107	0.405050339015371	0.115135	212453	0.000654152442154612	0.832635486372639	0.983909332679229	-1.72369467953711	-1.34541114437801	3.15820783072288e-05
118	rs13023853	0.0564819913551078	0.114236	212453	0.00356816730433409	1.90729813676649	0.918101505638059	0.418791149601622	0.406331975849983	0.114236	212453	0.00065863125581251	0.830365835245086	0.983800948643141	-1.72223227122388	-1.30344112162225	3.29357877551305e-05
119	rs13023860	0.0560092813098331	0.114289	212453	0.00356672603062364	1.91096342490346	0.918131878256894	0.42508557236557	0.408454796159552	0.114289	212453	0.000658365217862795	0.826615910997679	0.983807385901154	-1.72548525503879	-1.30039968267322	3.30361124311779e-05
120	rs13029177	0.0555469221851641	0.11423	212453	0.00356833055327978	1.91457346220284	0.9180980655452	0.431569917630526	0.395109070615085	0.11423	212453	0.000658661389169201	0.850388602626946	0.983800219518672	-1.70565592885427	-1.27408601122374	3.39169520776444e-05
121	rs13029247	0.763245056366077	0.470499	212453	0.0014492414042021	0.301222207872941	0.965035755659085	-1.63293349289013	0.745419929769833	0.470499	212453	0.000267508668908464	0.324684416868201	0.993356711707496	-2.45471428900078	-4.08764778189091	2.03470975058652e-06
122	rs13029339	0.0559899397297659	0.114459	212453	0.00356211225622183	1.91111394294616	0.918229119945554	0.424933004549693	0.370056468519491	0.114459	212453	0.00065751358290033	0.896367594787673	0.983827993279528	-1.66699622378618	-1.24206321923648	3.50206449277595e-05
123	rs13029532	0.227955985462406	0.137518	212453	0.00304408401708931	1.20564089052737	0.929279851422073	-0.64912574306615	0.769865751691296	0.137518	212453	0.00056189318156103	0.292550503430629	0.986147264402923	-2.09743617508904	-2.74656191815519	7.77908750279755e-06
124	rs13029858	0.0560105709860431	0.114462	212453	0.00356203096208961	1.91095339005825	0.918230833516704	0.424643922448014	0.369715790828257	0.114462	212453	0.000657498577198011	0.897005858628971	0.983828356386717	-1.66644423713381	-1.2418003146858	3.50298532250776e-05
125	rs13029997	0.0558483054136332	0.114261	212453	0.00356748728846283	1.91221747647383	0.918115835672544	0.427355186560013	0.392156122698519	0.114261	212453	0.000658505734874432	0.855713768185874	0.983803985833409	-1.70130176025085	-1.27394657369084	3.39216817035018e-05
126	rs13030196	0.0559860722153293	0.114245	212453	0.00356792246368055	1.91114404551179	0.918106665135229	0.425510406555014	0.382028708253772	0.114245	212453	0.000658586061825413	0.874164440337037	0.983802042185531	-1.68554226220288	-1.26003185564787	3.43969915722775e-05
127	rs13030488	0.0993093181342114	0.355897	212453	0.00157502181488742	1.64821130329451	0.962116151811052	-0.329772603761287	0.0730634204896019	0.355897	212453	0.000290725884577039	1.79243432540235	0.99278429767163	-0.870928848204781	-1.20070145196607	3.64995346043917e-05
128	rs13031260	0.0567897556443617	0.114261	212453	0.00356748728846283	1.90492550263468	0.918115835672544	0.414577535850133	0.374463937837497	0.114261	212453	0.000658505734874432	0.888142808822538	0.983803985833409	-1.67348391757405	-1.25890638172392	3.44357262827189e-05
129	rs13032230	0.319979385476077	0.499638	212453	0.00144419700986071	0.994500246471992	0.965153215309803	-1.20111410422818	0.781521625693492	0.499638	212453	0.00026657754783243	0.277336642846469	0.993379682007596	-2.47060273371748	-3.67171683794566	3.08417476987152e-06
130	rs13390894	0.883157375084898	0.469751	212453	0.00144950143971848	0.146967877389756	0.965029701459098	-1.66620598842871	0.797593672580783	0.469751	212453	0.000267556667643978	0.256462578241336	0.993355527631033	-2.47431698294262	-4.14052297137133	1.92991891781079e-06
131	rs13390936	0.0001171170163891	0.156178	212453	0.00273965276141701	3.85208361255142	0.935899040249335	5.57004351869452	0.73604268344608	0.156178	212453	0.000505699644899091	0.337098453175201	0.987515346004824	-2.13551920019194	3.43452431850258	0.00376132015724558
132	rs13392436	0.98508346651202	0.00496742	212453	0.0730462692917073	0.018696191444514	0.353837417639878	-0.218290224186659	0.304682843457188	0.00496742	212453	0.0134832680120067	1.02644294649389	0.747897454415467	-0.294972858131009	-0.513263082317668	7.25835186044475e-05
133	rs13401064	0.0002336307483048	0.136307	212453	0.003066822658462	3.67956651493671	0.928789205491587	4.96648049580213	0.339671414673899	0.136307	212453	0.000566090400650104	0.954814695097935	0.986045231496082	-1.68649252904582	3.27998796675631	0.00322274554404107
134	rs13401382	0.830513698302334	0.374371	212453	0.00154151285757597	0.214042777739704	0.962892231131278	-1.62490734198545	0.966565077944347	0.374371	212453	0.000284540623418405	0.0419167319611457	0.992936729102156	-2.47555121631287	-4.10045855829832	2.00880979241976e-06
135	rs13407419	0.0001812257893297	0.13432	212453	0.00310504683566436	3.74384456377695	0.927965584923218	5.18804983186777	0.339070494775373	0.13432	212453	0.000573146022117913	0.956003443474206	0.985873759412063	-1.67934458273082	3.50870524913695	0.00405094801726501
136	rs13416124	0.0549654768474731	0.341009	212453	0.00160664859274779	1.91914902276064	0.961384811151845	0.143399254939627	0.110080907195257	0.341009	212453	0.000296563723064652	1.59782959085816	0.992640471155239	-1.18874463841655	-1.04534538347692	4.26341501325139e-05
137	rs13426947	0.0001626597123681	0.27795	212453	0.00179900459161836	3.77090021082491	0.956960587717462	5.2310211750276	0.993678973189851	0.27795	212453	0.000332069814089393	0.00792231513420912	0.991766606186589	-2.39974736598045	2.83127380904715	0.00205755727831459
138	rs138001262	0.551625075631575	0.0146982	212453	0.0249306036181922	0.595326754147206	0.616042324744273	-0.369444481524244	0.153707125204537	0.0146982	212453	0.00460182311218118	1.42655873657757	0.896824327099661	-0.223111025761723	-0.592555507285968	6.70504589517778e-05
139	rs138091660	0.388325580377714	0.00671559	212453	0.0541263111335056	0.86265791016232	0.424960879888997	-0.118535191570094	0.997046790877989	0.00671559	212453	0.0099909217348239	0.00370130719416572	0.800145278620374	-0.805076803878522	-0.923611995448617	4.81532660393573e-05
140	rs138292103	0.242374541202805	0.0729961	212453	0.00533562137567842	1.16907220536482	0.882308409727878	-0.466905251297029	0.0145982232159805	0.0729961	212453	0.000984877307444245	2.44219588621712	0.975969738787888	1.04627760105909	0.579372349762066	0.000216452973563488
141	rs138322223	0.0131198841442845	0.0106191	212453	0.0343648925147818	2.48049843033352	0.537888224501219	1.26880458289553	0.509761462372186	0.0106191	212453	0.00634325422055756	0.659209165059783	0.863124540405198	-0.806803624284744	0.462000958610791	0.00019248186096204
142	rs138470497	0.0680800710003168	0.00325448	212453	0.111301322102115	1.82447646640628	0.264373102919772	0.286495163169408	0.467540244909849	0.00325448	212453	0.0205445886633921	0.726487047678561	0.660670109138684	-0.366045889403611	-0.0795507262342033	0.000111994552942945
143	rs138475316	0.326676579788699	0.190569	212453	0.00234063736821418	0.980830003529284	0.944718891502296	-0.993239248928116	0.352053770517702	0.190569	212453	0.000432047266213123	0.930613032649368	0.989314237209696	-1.84102834596297	-2.83426759489109	7.12588099560994e-06
144	rs138684596	0.0097782244079863	0.0579768	212453	0.00661074465938324	2.58357486046549	0.858171228378939	1.8875186079103	0.729645653968451	0.0579768	212453	0.00122024632969894	0.34559692934257	0.970396918059663	-1.70198763811288	0.185530969797426	0.000145989095666892
145	rs138784699	0.403225510111078	0.0352661	212453	0.0106120979108748	0.835874498593931	0.790324875891093	-0.505003453880393	0.905478202413119	0.0352661	212453	0.00195883734637527	0.118743966879827	0.953315261569218	-1.52544804955532	-2.03045150343571	1.59195745923461e-05
146	rs139127344	0.0362301389795335	0.0387401	212453	0.00969537607068427	2.09433510789822	0.804903859528218	0.948119162032705	0.246032794802684	0.0387401	212453	0.00178962396445171	1.16003932690482	0.957175399185835	-0.931290003173709	0.0168291588589958	0.000123325860028115
147	rs139171152	0.0058674581412179	0.0295925	212453	0.0125727541050224	2.75509786986342	0.760850381170704	2.17230890866942	0.155781901282236	0.0295925	212453	0.00232074567107728	1.41940182290228	0.945162930513691	-0.499583828220225	1.67272508044919	0.000645952545662635
148	rs139354733	0.846313366329865	0.010961	212453	0.0333044777330296	0.193824418560734	0.545669258372968	-0.384215094700103	0.493747602696308	0.010961	212453	0.00614751723296191	0.684360420063678	0.866785526035388	-0.804918284541555	-1.18913337924166	3.69242155089968e-05
149	rs139405426	0.646598957394542	0.0037661	212453	0.0962305701894242	0.458492071454857	0.293619853050467	-0.142939221608412	0.601747091746733	0.0037661	212453	0.017762749301141	0.5218897551953	0.692487814100807	-0.495314203955166	-0.638253425563577	6.40553489108822e-05
150	rs139658843	0.129170696101816	0.00297244	212453	0.121827676727672	1.51738029481187	0.247176507806592	0.142592662636399	0.0543763434501483	0.00297244	212453	0.0224875990591595	1.92382642930551	0.640127010835068	0.673587583218084	0.816180245854483	0.000274288701766189
151	rs139675502	0.16159503017567	0.0148014	212453	0.0247593729196624	1.39972718396988	0.617671206446398	0.124344728219441	0.0369224065522359	0.0148014	212453	0.0045702164411965	2.08662101022139	0.897460304074893	0.815012717278697	0.939357445498137	0.000310243789887814
152	rs139705326	0.267175111926743	0.00429329	212453	0.0844587333299425	1.10959146239253	0.321391668786788	0.00399204590564453	0.202308439416267	0.00429329	212453	0.01558984118538	1.27500226749389	0.719555932290015	-0.0508243515111383	-0.0468323056054938	0.000115719441790653
153	rs1400651	0.796934815209177	0.266829	212453	0.00184555892303527	0.257316034693608	0.955895942830404	-1.52895607868044	0.455258433823126	0.266829	212453	0.000340663059626783	0.746677203108376	0.991555343075962	-2.11070131579352	-3.63965739447396	3.18465374056082e-06
154	rs1400654	0.0995015852637171	0.115465	212453	0.00353509297516626	1.64727475083567	0.918799002515447	-0.00882684742503548	0.793096439179957	0.115465	212453	0.000652526220623015	0.262291857414207	0.98394869196857	-2.03213609955536	-2.04096294698039	1.57531132897514e-05
155	rs1400655	0.098757480117038	0.115293	212453	0.00353967850868427	1.65090742181518	0.918702235985085	-0.00285906263461522	0.796456204816984	0.115293	212453	0.000653372642733287	0.257936124213775	0.983928205699556	-2.032613839631	-2.03547290226561	1.5839836425231e-05
156	rs1400656	0.0745675716175513	0.116174	212453	0.00351633712854274	1.78311508329142	0.919195011332046	0.203431706416259	0.557426999053772	0.116174	212453	0.000649064166923776	0.586667559750106	0.984032494222784	-1.89925818122085	-1.69582647480459	2.22462729586305e-05
157	rs140075666	0.176472484488756	0.0197369	212453	0.0186614174054997	1.35169631471611	0.681879193669975	0.0502628794775453	0.933474803719793	0.0197369	212453	0.00344462345308092	0.0834738069461572	0.920712318825803	-1.26412854865814	-1.21386566918059	3.60221955932606e-05
158	rs140120811	0.691448756615056	0.0429278	212453	0.00878785513382599	0.39688975877835	0.819876173901871	-0.792481316497146	0.670180828422979	0.0429278	212453	0.00162210893409058	0.425899844245304	0.961027709175928	-1.53529145498161	-2.32777277147876	1.18251449287013e-05
159	rs140423515	0.216627705633192	0.00511449	212453	0.0709562708912556	1.23554509134387	0.360502382413362	0.0516301707736955	0.17840868821705	0.00511449	212453	0.0130974850164998	1.34567085946003	0.75333134869891	-0.0177771413991326	0.033853029374563	0.000125443316010223
160	rs140488547	0.121870052999518	0.000755883	212453	0.478013370462879	1.54697177022809	0.0772180840897164	0.0522149597822277	0.74981651207263	0.000755883	212453	0.0882342445380074	0.318881317161375	0.311929158580915	-0.171072435418809	-0.118857475636582	0.000107677805544407
161	rs140501236	0.165882663496013	0.0195548	212453	0.0188316996681906	1.38555553557394	0.679905564952212	0.0830595532248686	0.994746248589667	0.0195548	212453	0.00347605505674548	0.00658464849862356	0.920046677367381	-1.26313619533584	-1.18007664211097	3.7260147349589e-05
162	rs140658825	0.724841415828899	0.00309248	212453	0.117112823299824	0.351995795273772	0.254594113706852	-0.13114095985259	0.18169919365521	0.00309248	212453	0.0216173063936829	1.33554146472321	0.649168266857261	0.0552270255447738	-0.0759139343078158	0.000112402595361835
163	rs140960347	0.307122051429501	0.0133377	212453	0.0274357441007714	1.02127946753211	0.593157242251627	-0.140329269523142	0.924940721193284	0.0133377	212453	0.00506423523619335	0.0942120394781534	0.887621853346665	-1.08900366748458	-1.22933293700772	3.54693174259796e-05
164	rs141018479	0.212412465558093	0.00152437	212453	0.237212931128455	1.24695917951054	0.14429341314336	0.0342675661882313	0.215485970451014	0.00152437	212453	0.0437860216179686	1.23862077569783	0.477406603483148	0.0417383909532905	0.0760059571415218	0.000130844149836962
165	rs141064643	0.173961041856389	0.0197757	212453	0.0186255408537174	1.35958577591785	0.682296477226677	0.057285147832482	0.892862740356629	0.0197757	212453	0.00343800116877101	0.134682714662967	0.920852684832038	-1.25987033394046	-1.20258518610798	3.64308439027156e-05
166	rs141186747	0.963249295385932	0.0032143	212453	0.112688089320845	0.0460764761714587	0.261971972914977	-0.151608650305748	0.397025133085935	0.0032143	212453	0.0208005655156217	0.846946157761206	0.657888617659693	-0.300351851785099	-0.451960502090847	7.71722903892933e-05
167	rs141276536	0.757778012953369	0.00450868	212453	0.0804413466068238	0.308399959275999	0.332111862968275	-0.186023621037184	0.588264986536917	0.00450868	212453	0.0148482906254278	0.541351997937318	0.72928435041248	-0.546480376314491	-0.732503997351675	5.82938713131451e-05
168	rs141765065	0.662912182153153	0.0137722	212453	0.0265818780490875	0.435896007259224	0.600764069323938	-0.402027178580762	0.978022711438117	0.0137722	212453	0.00490662410926184	0.0275479303589834	0.890737186181629	-1.10666159637557	-1.50868877495633	2.68244071320846e-05
169	rs143158945	0.224577891476279	0.0356594	212453	0.0104993337085942	1.21444486600331	0.792089658664003	-0.201207026324436	0.556380627531931	0.0356594	212453	0.00193802273152564	0.588225970817929	0.953788409531554	-1.37225225325693	-1.57345927958136	2.51420484696645e-05
170	rs143232395	0.0425578814053798	0.00814155	212453	0.0447104901074207	2.02802318860126	0.472196536099323	0.65152773911658	0.513873237224427	0.00814155	212453	0.00825289952398659	0.652818590379383	0.828965728372778	-0.706304624248711	-0.0547768851321305	0.000114803741724865
171	rs143482475	0.494096753119861	0.005101	212453	0.0711429557380639	0.683807463406142	0.359896852970781	-0.138920413125076	0.589228846271524	0.005101	212453	0.0131319442961825	0.539953869224117	0.752842767752318	-0.589119565976567	-0.728039979101644	5.8554677908151e-05
172	rs143651875	0.176135541947395	0.0197359	212453	0.0186623439243526	1.35274990338747	0.681868424002655	0.0512414167066014	0.933531549740949	0.0197359	212453	0.00344479447484743	0.0834024383562612	0.920708694413509	-1.26411118841309	-1.21286977170649	3.60580878764142e-05
173	rs143686772	0.103073257122408	0.00383549	212453	0.0944961908700889	1.6301336313166	0.297406192258905	0.218665863225821	0.651388369505501	0.00383549	212453	0.017442608362749	0.451834283786907	0.696347208807106	-0.524854071637671	-0.30618820841185	8.92831476097207e-05
174	rs144404632	0.998024544364994	0.000574935	212453	0.628343660358993	0.00247586900447312	0.0598494492766109	-0.0308574446627902	0.214168699740173	0.000574935	212453	0.115983007187301	1.24218395080666	0.256438189782871	0.0496930606600952	0.018835615997305	0.000123573556493377
175	rs144596105	0.503789370455865	0.00279899	212453	0.129354685958718	0.668539353089783	0.236190689224569	-0.0819364490502058	0.211181076804435	0.00279899	212453	0.0238769743657307	1.25032437761998	0.62620373612216	-0.00254657960627847	-0.0844830286564843	0.000111443521980961
176	rs144938188	0.160355182351277	0.0145686	212453	0.0251490744501335	1.40387799839495	0.613976489115234	0.129106474692618	0.295021047038081	0.0145686	212453	0.00464214961767467	1.04717028617443	0.89601420053848	-0.640481287995912	-0.511374813303294	7.27207052955092e-05
177	rs145116225	0.246343439021732	0.00161422	212453	0.224029449603847	1.15927664355926	0.151498251653429	0.0196593752561448	0.557729992822485	0.00161422	212453	0.041352544638908	0.586216562724761	0.491687139935749	-0.253844969340457	-0.234185594084312	9.59488625550503e-05
178	rs145465983	0.497004132695834	0.00509601	212453	0.0712122615678324	0.679211072309792	0.359672570596926	-0.139924356095433	0.592959457087744	0.00509601	212453	0.0131447371340183	0.534552326292074	0.752661545754372	-0.590963725742121	-0.730888081837554	5.83881454331708e-05
179	rs145571359	0.161870608757567	0.0194748	212453	0.0189075151241056	1.39880785967382	0.67903050936249	0.0961124796236832	0.990211258811917	0.0194748	212453	0.00349004947591933	0.012268675491585	0.919750620705737	-1.26123890521153	-1.16512642558785	3.78213794374369e-05
180	rs145611033	0.889949370094636	0.00238114	212453	0.15199056903425	0.138368273219869	0.208343567088779	-0.114819439107718	0.717599289436732	0.00238114	212453	0.0280552257830209	0.361669141815706	0.58775795010263	-0.404631588778548	-0.519451027886266	7.21357625160365e-05
181	rs145633796	0.911250752581032	0.0268213	212453	0.0138322810247532	0.111461047612834	0.743048580490342	-0.674818464331161	0.488926976407508	0.0268213	212453	0.00255323583370622	0.692016485234528	0.93999902043445	-1.18162062650783	-1.856439090839	1.89454135094318e-05
182	rs145666857	0.635529917886973	0.00368067	212453	0.0984556819786367	0.473957915811867	0.288901108487349	-0.138023075455118	0.586529688789598	0.00368067	212453	0.0181734722429358	0.543871810173978	0.687598633152886	-0.480038592530905	-0.618061667986022	6.53618852299064e-05
183	rs145895235	0.585380161321866	0.00063857	212453	0.565763762205811	0.545542932504633	0.0660323421367187	-0.024330557657991	0.0330856750485269	0.00063857	212453	0.104431677500718	2.13104208726405	0.276947555357454	0.466719796867503	0.442389239209512	0.000188743736055614
184	rs146263442	0.681745060503447	0.000536326	212453	0.673550801418536	0.410083003164474	0.0560576765108808	-0.024131550731697	0.661580963159259	0.000536326	212453	0.12432758117955	0.43773145718717	0.243416228200272	-0.116150658756652	-0.140282209488349	0.000105395374760877
185	rs146410158	0.825864693484249	0.010954	212453	0.0333255246282389	0.220008296305662	0.545512632917397	-0.38109017907627	0.494769591417129	0.010954	212453	0.00615140218056675	0.682742464825523	0.866712561484059	-0.805620130401347	-1.18671030947762	3.70137939427265e-05
186	rs146444813	0.479761065108734	0.000822785	212453	0.439174721935643	0.706686911402644	0.0834768575404367	-0.0227395424876697	0.4172640797445	0.000822785	212453	0.0810652006923101	0.811176916630665	0.330400476530501	-0.0918346589950415	-0.114574201482711	0.000108140008269687
187	rs146501907	0.0691178149249789	0.0167915	212453	0.0218691097586519	1.81764888470052	0.646526193055595	0.548039016613797	0.452061997821273	0.0167915	212453	0.00403671632951376	0.751981809964585	0.908332939738099	-0.937975557587726	-0.389936540973929	8.21103784634327e-05
188	rs1467198	0.314654538292843	0.359168	212453	0.00156864401203951	1.00550334770051	0.962263767574781	-1.15212515904536	0.756879948631449	0.359168	212453	0.000289548635883028	0.309580550450904	0.992813306535156	-2.42018637453427	-3.57231153357964	3.4065138205303e-06
189	rs1467199	0.733570739551363	0.476509	212453	0.0014473910912511	0.34037952007321	0.965078837216448	-1.62142496803071	0.667820889956838	0.476509	212453	0.000267167128325128	0.429140624209868	0.993365137222747	-2.41623875257966	-4.03766372061037	2.13899745715398e-06
190	rs147246637	0.142366890658001	0.0128517	212453	0.0284592362816611	1.46703369058989	0.58428931102048	0.189867317910289	0.443353355753666	0.0128517	212453	0.00525315685418892	0.766542866685366	0.883916234371997	-0.817032344156625	-0.627165026246336	6.47695726792265e-05
191	rs147350786	0.777986390786599	0.0131719	212453	0.0277764212545967	0.281944077751551	0.590175746366766	-0.422556168593046	0.916681359154564	0.0131719	212453	0.00512711923307827	0.104614940251447	0.886384964956503	-1.08261929019994	-1.50517545879299	2.69188155013487e-05
192	rs147443054	0.237763946099335	0.0124378	212453	0.0293939665037772	1.18059425718052	0.576418988786622	-0.0277980464145319	0.911747539557436	0.0124378	212453	0.00542569431881129	0.11083455962467	0.880558912743697	-1.05705748666854	-1.08485553308307	4.09825115778475e-05
193	rs147635117	0.157090889925558	0.019419	212453	0.0189607663608419	1.41492362632736	0.678417233507425	0.111848494013079	0.993050832902668	0.019419	212453	0.00349987887177828	0.00870959947859434	0.919542790404207	-1.25998001991509	-1.14813152590201	3.8469642970912e-05
194	rs147789372	0.465251733541823	0.0175083	212453	0.0209890775799861	0.730226521745304	0.655855139759094	-0.358485230853983	0.347726668756033	0.0175083	212453	0.0038742753200112	0.939007938063912	0.911695970092887	-0.811547229911158	-1.17003246076514	3.76362808408404e-05
195	rs147894714	0.0083566074163652	0.291884	212453	0.00174683355543915	2.63731142281903	0.958156501783078	1.74527696859567	0.892073421169395	0.291884	212453	0.000322439807381464	0.135681060004786	0.992003464846826	-2.40524239897188	-0.659965430376212	6.26795683898004e-05
196	rs148220932	0.0881454704447221	0.000827328	212453	0.436765124042286	1.70526254126948	0.0838987542982533	0.078171251751164	0.469039048326109	0.000827328	212453	0.0806204243264214	0.724043469612847	0.331618796927397	-0.114524558195661	-0.036353306444497	0.000116938441517864
197	rs148290204	0.0582921400973987	0.00860215	212453	0.0423361380313887	1.8934944913905	0.485813410203318	0.538314073198366	0.551889332952543	0.00860215	212453	0.00781462901809452	0.594931391280727	0.836564056261166	-0.757618926809841	-0.219304853611475	9.73873288552691e-05
198	rs148522854	0.334176572235987	0.190633	212453	0.00234003658272571	0.965735457275077	0.944732296625355	-1.00723336957291	0.343830184268233	0.190633	212453	0.000431936370039544	0.946624442574313	0.989316950687536	-1.82628609606885	-2.83351946564176	7.13121407027584e-06
199	rs148872531	0.620107522802406	0.00391931	212453	0.0924830376544415	0.495697965381759	0.301925444254478	-0.14262065664944	0.654578897064292	0.00391931	212453	0.0170710098592387	0.447410221380914	0.700881237228094	-0.533307523875211	-0.67592818052465	6.16869734494841e-05
200	rs148917747	0.13867877604725	0.00183533	212453	0.197083317875219	1.48072910082034	0.168717058452222	0.0925684952107161	0.296085404899181	0.00183533	212453	0.0363786846525339	1.04486492025325	0.523706321756786	-0.0849840446764262	0.00758445053428995	0.000122191002220478
201	rs149236472	0.858441688280461	0.0269095	212453	0.0137881932445976	0.178358182411886	0.743657624231829	-0.668792176572824	0.46045479509977	0.0269095	212453	0.00254509787728962	0.73809817104284	0.940178821902577	-1.15209826812736	-1.82089044470018	1.96310111461421e-05
202	rs149435600	0.492986469726687	0.0133833	212453	0.0273435278919699	0.685566567897338	0.593969476386307	-0.311080192369827	0.322731235074797	0.0133833	212453	0.00504721347901973	0.988860834562129	0.887957254417736	-0.660294797992376	-0.971374990362203	4.59073838144719e-05
203	rs149852409	0.183453076815824	0.00263708	212453	0.13727444594713	1.33019789722561	0.225638838053001	0.0717672152624541	0.476675685727647	0.00263708	212453	0.0253388456912611	0.711659446497277	0.612193245485356	-0.318598618584911	-0.246831403322457	9.47431512081249e-05
204	rs150004633	0.0187283708301754	0.142685	212453	0.0029515318937896	2.35089394834381	0.931282267158989	1.23458595361945	0.340134746816092	0.142685	212453	0.000544809419506779	0.953899045240191	0.986562782577918	-1.70601522613423	-0.471429272514779	7.56843717549933e-05
205	rs150087228	0.838026978414217	0.00222559	212453	0.162588079004689	0.204417855101069	0.197444983912771	-0.105852152073133	0.0528384415769289	0.00222559	212453	0.0300113704099385	1.93623895404164	0.571335766830266	0.647434306094534	0.541582154021402	0.000208425802778225
206	rs150206892	0.156364082184761	0.000603589	212453	0.598531649966388	1.41740660674766	0.0626437233018999	0.0305810006921775	0.745543520297265	0.000603589	212453	0.110480148109105	0.324521139771266	0.26581579366202	-0.140500601489353	-0.109919600797176	0.000108644530089232
207	rs150469688	0.0405405839484605	0.00738156	212453	0.049276032094074	2.04819818785997	0.448048586633536	0.64266022830875	0.719230341022846	0.00738156	212453	0.00909563149131382	0.359487615317349	0.814736439576645	-0.790343165225249	-0.147682936916499	0.000104618251505746
208	rs150529040	0.238037839593821	0.0124338	212453	0.0294033035583361	1.17990540582946	0.57634144124535	-0.0282291349658617	0.913525132561208	0.0124338	212453	0.00542741780188963	0.108593227622883	0.880525504981182	-1.057134386894	-1.08536352185986	4.0961698208848e-05
209	rs150545191	0.156677632335528	0.019458	212453	0.0189235156071519	1.41633435987643	0.678846120904995	0.112966235680856	0.986242764367059	0.019458	212453	0.00349300292998793	0.0172429923210397	0.919688163734964	-1.26078241296246	-1.1478161772816	3.84817762327534e-05
210	rs150579774	0.910002949588204	0.0056445	212453	0.0643278542134347	0.113034820191074	0.383406716275097	-0.239323459016105	0.169124295296312	0.0056445	212453	0.0118739766918596	1.37502306114194	0.77109954838448	-0.00827954663498442	-0.24760300565109	9.46700753684002e-05
211	rs150634434	0.671656156636623	0.00272528	212453	0.132843492006966	0.423876125311571	0.231423234601092	-0.110817397063645	0.577227482233745	0.00272528	212453	0.0245209566997576	0.557439063394384	0.619953609586671	-0.387409308564818	-0.498226705628462	7.36831583117519e-05
212	rs150647211	0.313221813699737	0.0717484	212453	0.00542111094464995	1.00848473219182	0.88064776858373	-0.615010471002504	0.0164861785854613	0.0717484	212453	0.00100065742574257	2.39797081851988	0.975594112666245	0.948496429199165	0.333485958196661	0.000169268619931112
213	rs150699569	0.804035084808415	0.00458824	212453	0.0790528130145944	0.248128371231256	0.335985341187163	-0.194382606180167	0.602531837818879	0.00458824	212453	0.0145919877266043	0.520763062058416	0.732708253825072	-0.560354165207369	-0.754736771387537	5.70121378853018e-05
214	rs150739559	0.835597246110024	0.207946	212453	0.00219210251401563	0.207528360708355	0.948044719665548	-1.45827075727785	0.0964206378193026	0.207946	212453	0.000404629914612516	1.6624596973388	0.989985555727954	-0.933816099410089	-2.39208685668794	1.10885617630586e-05
215	rs151021250	0.271414471492867	0.00159455	212453	0.226788556935395	1.09981101625307	0.149931468049008	0.00945821931378191	0.418402239086946	0.00159455	212453	0.0418618353115991	0.809196306533301	0.488628184889136	-0.175352624456257	-0.165894405142475	0.000102730243422924
216	rs151111791	0.0002538808829271	0.122303	212453	0.0033634463020366	3.65831299635261	0.922435908838762	4.89427167297018	0.543500565129447	0.122303	212453	0.000620842766839301	0.607528002103058	0.984716152483519	-1.90875478612084	2.98551688684934	0.00240070530142773
217	rs151119377	0.620354590116912	0.068196	212453	0.00568175823365201	0.495347863688736	0.875623039625772	-0.934793564548077	0.0539361570814299	0.068196	212453	0.00104876908549323	1.92734895004144	0.974450656892806	-0.0236885887258862	-0.958482153273963	4.65030921687297e-05
218	rs151232124	0.590050251756345	0.151765	212453	0.0028046482929907	0.538763210371372	0.934477950296581	-1.22706078470783	0.636335276684598	0.151765	212453	0.000517696865021192	0.472828867974102	0.987222944414984	-2.06969682017523	-3.29675760488306	4.48726487557002e-06
219	rs151285163	0.824472168769227	0.00782249	212453	0.0465191560696516	0.221796673967482	0.462325360268174	-0.298879067844865	0.508360736240027	0.00782249	212453	0.00858675268513251	0.66139234122926	0.823269673098362	-0.686499670003677	-0.985378737848542	4.52689887977483e-05
220	rs151285769	0.959763655571898	0.00217107	212453	0.166661890922582	0.0504501722677735	0.193552859801251	-0.107312145599461	0.114524129663395	0.00217107	212453	0.0307633362317672	1.57818058301701	0.565264473526096	0.287430388675024	0.180118243075563	0.000145201031300236
221	rs1517351	0.165191995715018	0.43317	212453	0.00147046612367674	1.3878195646102	0.964541847219865	-0.740826430447491	0.757481446780415	0.43317	212453	0.000271426440259843	0.308789776170809	0.993260073847583	-2.45249892220596	-3.19332535265345	4.97624509303561e-06
222	rs1517352	0.0757007182299965	0.41311	212453	0.00148916837594222	1.77619538767084	0.964107056510544	-0.142791040207397	0.656938931832629	0.41311	212453	0.000274878601228073	0.444143370341351	0.993174936566545	-2.39561832251036	-2.53840936271775	9.57917622447339e-06
223	rs1547550	0.930294599886534	0.120251	212453	0.0034128621273309	0.0874741903602019	0.921385922049532	-1.26807714341639	0.431691999500664	0.120251	212453	0.000629964202101337	0.786299578263465	0.984495083506159	-1.77895863202239	-3.04703577543878	5.760159621961e-06
224	rs1551440	0.320322909113936	0.198104	212453	0.00227276708265328	0.993794531246851	0.946235668031632	-0.99430828623069	0.329983329337289	0.198104	212453	0.00041951940874494	0.974147456267823	0.989620870933607	-1.81442222770307	-2.80873051393376	7.31019864619729e-06
225	rs1551441	0.316806439059867	0.195094	212453	0.00229920208491814	1.00104213349451	0.945644315457716	-0.98229488089621	0.348427159167045	0.195094	212453	0.000424398921742542	0.937644451888893	0.989501416642851	-1.84328397269521	-2.82557885359142	7.1880656942778e-06
226	rs1551442	0.316644537263343	0.195088	212453	0.00229925565837566	1.00137708697285	0.945643117766769	-0.981967334356867	0.347825966041312	0.195088	212453	0.000424408810615622	0.938814552343056	0.989501174584793	-1.8421862541875	-2.82415358854437	7.19831789738564e-06
227	rs1551443	0.213752892350136	0.207417	212453	0.00219622646721292	1.2433119770792	0.947952064649207	-0.745111230810406	0.346841455462694	0.207417	212453	0.000405391135777775	0.940733483490815	0.989966904801998	-1.86288286353782	-2.60799409434823	8.93527447802506e-06
228	rs1584945	0.0591711486462341	0.398839	212453	0.00150583645076778	1.8869195389631	0.963719886658496	0.0574028652685565	0.459822268849085	0.398839	212453	0.000277955282929911	0.739139540595181	0.993099071663955	-2.21677111988717	-2.15936825461861	1.39940565493966e-05
229	rs1598253	0.0012801179872514	0.491482	212453	0.00144461551681327	3.22040010299658	0.965143469210681	3.32648289409984	0.314707432614188	0.491482	212453	0.000266654798066576	1.00539344992941	0.99337777624181	-2.00660095540166	1.31988193869819	0.000453902719388581
230	rs16833155	0.138106144097515	0.0365896	212453	0.0102422938262251	1.48288057187213	0.796141994200135	0.0801663758398917	0.668902778598026	0.0365896	212453	0.00189057694603429	0.427654365706529	0.95486868207927	-1.46177229717319	-1.3816059213333	3.04594119177557e-05
231	rs16833157	0.23285362323269	0.116872	212453	0.00349809896460164	1.19304021614585	0.919580417354598	-0.605808708650797	0.886997304389047	0.116872	212453	0.000645697669841184	0.142104701775738	0.984113997129879	-2.06122196587287	-2.66703067452366	8.42303561295497e-06
232	rs16833160	0.16708443714414	0.0381631	212453	0.00983605940027788	1.38163293135981	0.802631678374173	-0.0452661806664719	0.703715310612116	0.0381631	212453	0.00181559203997596	0.380310003626021	0.956580979691971	-1.49925095971223	-1.5445171403787	2.58803455494067e-05
233	rs16833172	0.202446838956211	0.037828	212453	0.00991973630948402	1.27461134775555	0.801286283886091	-0.157046545818646	0.967130767955273	0.037828	212453	0.00183103756791576	0.0412071320434717	0.95622777548984	-1.56356605253866	-1.7206125983573	2.17016514980475e-05
234	rs16833177	0.187448513181096	0.432314	212453	0.00147115603813932	1.31816471912334	0.964525801094468	-0.831514948769493	0.772465336384194	0.432314	212453	0.000271553788332436	0.289151641445944	0.993256932926906	-2.45809775466983	-3.28961270343932	4.51944075070587e-06
235	rs16833179	0.854514231360809	0.0415467	212453	0.00906689802845189	0.183361692292624	0.815213547365591	-0.830572860059415	0.698221149991193	0.0415467	212453	0.00167361615234511	0.387722842160674	0.959839910550913	-1.53529490006529	-2.3658677601247	1.13831387304844e-05
236	rs16833198	0.977817937770248	0.0266496	212453	0.0139189449115403	0.0278046744038589	0.741854278966776	-0.676828757908357	0.569883391213618	0.0266496	212453	0.00256923271381855	0.568223242514042	0.939645782880542	-1.25206691541734	-1.9288956733257	1.76212452154773e-05
237	rs16833200	0.962844823792563	0.0267756	212453	0.0138552390197964	0.0465839504947769	0.742731825687314	-0.678012241195759	0.559736979642839	0.0267756	212453	0.00255747354225982	0.583232226330669	0.939905418969004	-1.24605877000319	-1.92407101119895	1.77064671881949e-05
238	rs16833206	0.974979086290435	0.0266275	212453	0.0139301809186753	0.0313642063539541	0.741699718388086	-0.676451434324022	0.558342902656491	0.0266275	212453	0.00257130671564035	0.585304629336024	0.939600004932532	-1.24243833402241	-1.91888976834643	1.7798446773273e-05
239	rs16833208	0.998237601975395	0.0269527	212453	0.013766704587647	0.00220884015595908	0.743954837975882	-0.681198903084039	0.55510865665477	0.0269527	212453	0.00254113138695831	0.590122303970727	0.940266483186732	-1.24520976028928	-1.92640866337332	1.76651239685328e-05
240	rs16833214	0.0004831477929556	0.418169	212453	0.0014839440660033	3.48992960768868	0.964228472016974	4.20666122232226	0.217927983338823	0.418169	212453	0.000273914270376309	1.23205648913012	0.99319871744928	-1.74150248917514	2.46515873314712	0.00142675754130525
241	rs16833215	0.0005911803632157	0.421278	212453	0.00148090585518225	3.43562880474975	0.964299095580208	4.02478439269839	0.222690145997761	0.421278	212453	0.00027335346130044	1.21940596775346	0.993212547806253	-1.75791066553862	2.26687372715977	0.00117013533151976
242	rs16833219	0.174640111508436	0.0166532	212453	0.0220476251162732	1.35744420185462	0.644666091974392	0.0765998490674194	0.507272127158955	0.0166532	212453	0.0040696676415302	0.66309122991053	0.907653770510966	-0.991562067098494	-0.914962218031075	4.8571587658789e-05
243	rs16833222	0.174012721784468	0.0165858	212453	0.0221357032158536	1.35942257425679	0.6437522701086	0.0787722088685161	0.506260449036923	0.0165858	212453	0.00408592556454456	0.664671777235545	0.907319047695562	-0.988874559174332	-0.910102350305816	4.88082136698481e-05
244	rs16833235	0.13956804655591	0.0191548	212453	0.0192171123697209	1.47740149166609	0.675480421102953	0.174485975734429	0.954808331646728	0.0191548	212453	0.00354719657841872	0.0566696742196982	0.918543629507102	-1.25236893734882	-1.07788296161439	4.12692636065521e-05
245	rs16833239	0.0001996411210931	0.157705	212453	0.00271804433940015	3.7194701719678	0.936372453808865	5.09974846781343	0.759068553576034	0.157705	212453	0.000501711047696318	0.306704172486609	0.987612596240552	-2.14908647528938	2.95066199252406	0.00231847044070721
246	rs16833249	0.0831974470539606	0.485998	212453	0.00144532971512094	1.73242765814154	0.965126837569985	-0.229698578540086	0.86280707966714	0.485998	212453	0.000266786628580157	0.172801981242131	0.993374523995645	-2.49358518772285	-2.72328376626293	7.9622943690814e-06
247	rs16833250	0.177909033353252	0.0196296	212453	0.0187613714648419	1.34722110288976	0.680719305946302	0.0469120476434035	0.962476645165593	0.0196296	212453	0.00346307350376888	0.0470458999126217	0.920321476955177	-1.26385911953431	-1.21694707189091	3.59113675427485e-05
248	rs16833256	0.208721410027844	0.019423	212453	0.0189569388833046	1.25708899957151	0.678461276274423	-0.0312417133773448	0.814401190782656	0.019423	212453	0.00349917237566361	0.234752044225949	0.919557725249474	-1.23476998412538	-1.26601169750272	3.41919167709299e-05
249	rs16833260	0.195161433755109	0.49252	212453	0.00144451953863128	1.29546045754703	0.965145704312368	-0.868427094716081	0.724993311564635	0.49252	212453	0.000266637081904427	0.3517932627327	0.99337821329946	-2.44722552689503	-3.31565262161111	4.40327393466682e-06
250	rs16833431	0.10970615649102	0.333813	212453	0.00162355431808536	1.59951527867852	0.960994337348554	-0.392696662011728	0.145185418239649	0.333813	212453	0.000299684271559107	1.45674994245649	0.992563607458071	-1.39751497327662	-1.79021163528835	2.0242600646813e-05
251	rs16833437	0.001242081233175	0.491123	212453	0.00144465161355994	3.22903631038396	0.965142628606696	3.35336917364676	0.31337619278612	0.491123	212453	0.000266661460995626	1.00816305096857	0.993377611867477	-2.00381871942771	1.34955045421905	0.00046757109691462
252	rs16833453	0.0009107517197871	0.493792	212453	0.00144441892021567	3.31673740968601	0.965148047485083	3.63035170704214	0.368608206588685	0.493792	212453	0.000266618509223334	0.899083461526588	0.993378671487841	-2.10723026738718	1.52312143965496	0.000556196918529112
253	rs17439031	0.751453306937081	0.440583	212453	0.00146488262143311	0.316723643324728	0.964671728729894	-1.62315089948996	0.368542858496286	0.440583	212453	0.000270395807786393	0.899206162501645	0.993285494161095	-2.10017123960961	-3.72332213909958	2.92905200474959e-06
254	rs17585399	0.311155871128214	0.124091	212453	0.00332175004345507	1.0127996433068	0.92332373368751	-0.810525811140566	0.577670247386363	0.124091	212453	0.000613146250165636	0.556790979964199	0.984902764085579	-1.94395389810586	-2.75447970924642	7.71773751178562e-06
255	rs17585427	0.620973404077668	0.447108	212453	0.00146054006814514	0.494471252289715	0.964772767895822	-1.55502357957917	0.190243137613234	0.447108	212453	0.000269594236256376	1.30986018741653	0.993305265638519	-1.65109332431229	-3.20611690389146	4.91299658463416e-06
256	rs17618694	0.23569479943642	0.322874	212453	0.00165144326593637	1.18581643554544	0.960350875349211	-0.938639413446337	0.819641048111651	0.322874	212453	0.000304832161548483	0.228006679092414	0.992436833372072	-2.41643572567049	-3.35507513911683	4.2330629081514e-06
257	rs17817076	0.812551880990674	0.120148	212453	0.00341538802251621	0.237135231446984	0.921332316073165	-1.24535672129701	0.460005474259336	0.120148	212453	0.000630430445238517	0.738837835064271	0.984483786208266	-1.8142292079313	-3.05958592922831	5.68832047196786e-06
258	rs17817966	0.36929463636153	0.316511	212453	0.0016689598344314	0.897795402163559	0.959947168322346	-1.22190168394503	0.825903297348223	0.316511	212453	0.000308065462714433	0.219958728571554	0.992357225305209	-2.41299124551803	-3.63489292946306	3.1998631153754e-06
259	rs180988364	0.520705302199514	0.000746834	212453	0.483800829176904	0.642258581409049	0.0763649039327708	-0.0239689895417052	0.904826476139685	0.000746834	212453	0.0893025243790764	0.119566603867564	0.309352042367958	-0.182851251383442	-0.206820240925147	9.86107932850652e-05
260	rs181629330	0.863281630911603	0.0269108	212453	0.0137875455875752	0.172198304339139	0.74366657862968	-0.669612431458182	0.463768235988659	0.0269108	212453	0.00254497832931957	0.732656050124235	0.940181463729511	-1.15588224673697	-1.82549467819515	1.95408331466724e-05
261	rs1818625	0.0122944753345909	0.39798	212453	0.00150693338829873	2.50357749322327	0.96369441764822	1.36227836480331	0.789285273852467	0.39798	212453	0.000278157761480364	0.267238839189729	0.993094079348724	-2.45222638504301	-1.0899480202397	4.07743391715289e-05
262	rs181898936	0.862936025269685	0.0311029	212453	0.0119808514229661	0.172637943247406	0.769514136552355	-0.722315628600872	0.72613772462436	0.0311029	212453	0.00221148913304218	0.350267804951383	0.947609307833893	-1.41638324177708	-2.13869887037795	1.4286315078317e-05
263	rs182151758	0.176784831939185	0.0197523	212453	0.0186471608668695	1.35072097102795	0.682044951686595	0.0492548494155791	0.938749891895994	0.0197523	212453	0.00344199190552704	0.0768411784486217	0.920768092010783	-1.26496972301219	-1.21571487359661	3.59556447421232e-05
264	rs182335475	0.560692826792354	0.000644556	212453	0.56051286412239	0.581812732482017	0.0666097304317658	-0.0231920365602493	0.0235922846768612	0.000644556	212453	0.10346243886815	2.26370467650059	0.278818625387808	0.55095104023656	0.527759003676311	0.000205564523081183
265	rs182345508	0.872090990795507	0.0863923	212453	0.00457437152965319	0.161003059693264	0.89737664553251	-1.12671398080393	0.859693810542584	0.0863923	212453	0.000844361771228869	0.176763945267785	0.979327335901142	-1.92417173079697	-3.0508857116009	5.73802600897006e-06
266	rs182562040	0.850718740515608	0.0415706	212453	0.00906191120502938	0.188201444066001	0.815296408508024	-0.830062662323084	0.701532830409119	0.0415706	212453	0.00167269565801479	0.38325212827421	0.959861112135829	-1.53721156825078	-2.36727423057386	1.13671399357946e-05
267	rs182571338	0.243623961020287	0.00440262	212453	0.0823704190282187	1.16597646515111	0.326876383342088	0.0242812610950791	0.357500785196164	0.00440262	212453	0.0152043690497532	0.920137738933934	0.724580331023254	-0.337995416133625	-0.313714155038546	8.8613729568016e-05
268	rs183284636	0.73269967685383	0.0036883	212453	0.098252758779242	0.341536573096456	0.289325148757942	-0.153895644140579	0.689821935042274	0.0036883	212453	0.0181360156019626	0.399096725369854	0.688041648293656	-0.527647777776171	-0.68154342191675	6.13415569090533e-05
269	rs184191853	0.256215854411291	0.000810272	212453	0.445951295853747	1.13538067191139	0.0823127756655649	0.0101049276280852	0.836349882063506	0.000810272	212453	0.0823160566665706	0.206564634570237	0.327021660852251	-0.191044232523068	-0.180939304894983	0.000101196245565864
270	rs184243129	0.92022578889934	0.0307298	212453	0.012121646875668	0.100149309322649	0.767435459117721	-0.725445104265502	0.76611506066998	0.0307298	212453	0.00223747790484476	0.29746036853936	0.947026242668052	-1.42708161070853	-2.15252671497403	1.40901256977888e-05
271	rs184547639	0.778032968057326	0.00368516	212453	0.0983361667080171	0.281883335368574	0.289150704055774	-0.159159716801296	0.314788602832228	0.00368516	212453	0.018151411480067	1.00522482734457	0.68785948581336	-0.234617834453284	-0.39377755125458	8.17955965828337e-05
272	rs184780802	0.707629614556669	0.00222321	212453	0.162761745233083	0.375041484355571	0.197275871511257	-0.0959980587337709	0.274808397746204	0.00222321	212453	0.0300434266439498	1.09205620446935	0.571074288003228	-0.0827079546474799	-0.178706013381251	0.00010142249883302
273	rs185076848	0.520999132296739	0.0046436	212453	0.0781147067513976	0.641806032520205	0.338653848450813	-0.13699065162723	0.340013374150742	0.0046436	212453	0.014418827094404	0.954138827943409	0.735039730470657	-0.32950462849076	-0.46649528011799	7.60587206275963e-05
274	rs185549740	0.0506279100704707	0.00645624	212453	0.0562858924128851	1.95462024406107	0.415429498523785	0.525143626692904	0.537003356210945	0.00645624	212453	0.0103895487073706	0.617350815394608	0.793815404704132	-0.638221439935097	-0.113077813242193	0.000108301948839156
275	rs185993652	0.786797551984275	0.00134532	212453	0.26873564956698	0.270471484181022	0.129560677738714	-0.0646396190625083	0.965436024170172	0.00134532	212453	0.0496046522652958	0.0433330772183674	0.446405392898245	-0.295242188007537	-0.359881807070045	8.46156429900105e-05
276	rs186618410	0.589227489523528	0.00433752	212453	0.0836012152434214	0.539955836515435	0.323621413601991	-0.14832487572196	0.161261613199145	0.00433752	212453	0.0154315559464784	1.40084103979184	0.721610629848127	0.0686610704332614	-0.0796638052886982	0.000111981889420793
277	rs186691658	0.23748380574423	0.0124468	212453	0.0293729800766366	1.18129939960012	0.576593364676158	-0.0274022514591644	0.90981250136611	0.0124468	212453	0.00542182053272345	0.113275044650043	0.880634010941561	-1.05713067238104	-1.0845329238402	4.09957350477707e-05
278	rs186714194	0.184671977621124	0.00145797	212453	0.247999774006749	1.32650651791318	0.138888997874917	0.0474299671516488	0.117218996740141	0.00145797	212453	0.0457771143177288	1.56655391618487	0.466324850377167	0.25821786978476	0.305647836936409	0.000164621483446976
279	rs1869624	0.0986029708096391	0.136696	212453	0.00305947326796051	1.65166446347157	0.928947731224641	-0.0550871312176926	0.468722714366669	0.136696	212453	0.000564733811151183	0.724558845200061	0.986078207396102	-1.87831153636276	-1.93339866758046	1.75420752342728e-05
280	rs187006906	0.852060239732919	0.0867297	212453	0.00455825948073021	0.186490357613546	0.897701132543081	-1.12431792013417	0.852306498933907	0.0867297	212453	0.00084138772373873	0.186176312686237	0.979398649981482	-1.92422556360128	-3.04854348373545	5.75148152517202e-06
281	rs187564975	0.968752196024997	0.00315828	212453	0.114680449493141	0.0391733310811862	0.258597645216785	-0.149407490578817	0.030166157902545	0.00315828	212453	0.0211683259288501	2.16790181292726	0.653933214496132	1.00611534482192	0.8567078542431	0.000285633298813047
282	rs187964406	0.994934040510141	0.00596949	212453	0.0608456141418171	0.00634928130760767	0.39664590612487	-0.25261752205509	0.779682883157461	0.00596949	212453	0.011231206340642	0.279732315945936	0.780774119079601	-0.728278477270635	-0.980895999325726	4.54723733570371e-05
283	rs188112436	0.762700445387617	0.00427311	212453	0.0848558746276541	0.301936532964553	0.320369386857352	-0.17849957729662	0.136753987992775	0.00427311	212453	0.0156631476335752	1.48798826664232	0.718608301911274	0.161534765256237	-0.016964812040383	0.000119227823959112
284	rs188286843	0.982043193700454	0.00155465	212453	0.23259977623864	0.0225074193680123	0.146735263513141	-0.0793055433056702	0.863763802023667	0.00155465	212453	0.0429345010083138	0.17158499846341	0.48230832179228	-0.322087795941008	-0.401393339246678	8.11750247318367e-05
285	rs189273492	0.446822464876445	0.00422929	212453	0.0857313000242641	0.760723115916062	0.318138760931293	-0.0994111555609849	0.649534165647249	0.00422929	212453	0.0158247382987996	0.454409430988242	0.716528213458013	-0.556344125428848	-0.655755280989833	6.29440150254982e-05
286	rs190034400	0.323140207858171	0.00720645	212453	0.0504644910698424	0.9880254018057	0.442162438841538	-0.076025531071563	0.659959067160431	0.00720645	212453	0.0093150035557182	0.43996968022989	0.811112179172943	-0.754796151854064	-0.830821682925627	5.28352868467484e-05
287	rs190501057	0.151796934086581	0.000598407	212453	0.603711599069539	1.43321314547009	0.0621396290789517	0.0317434038960058	0.712867802922435	0.000598407	212453	0.111436290602398	0.368007283978464	0.264137478809631	-0.135469999787219	-0.103726595891213	0.000109319453943321
288	rs191766679	0.293212850497514	0.0126385	212453	0.0289330688749356	1.05109959410512	0.580273019217692	-0.113529591735489	0.972229288280026	0.0126385	212453	0.00534061938868785	0.0348124559008953	0.882211150604169	-1.06889625569076	-1.18242584742625	3.71727183479336e-05
289	rs191959041	0.518365393531602	0.00603889	212453	0.0601505650197079	0.645867153157306	0.399398645350915	-0.171608483921714	0.224082530393341	0.00603889	212453	0.0111029104853467	1.21574380804782	0.782734283039899	-0.184863533260295	-0.356472017182009	8.49046570123705e-05
290	rs192222388	0.522755968475677	0.00222569	212453	0.16258079023503	0.639102938441508	0.197452087898329	-0.0696569551287159	0.433465961908729	0.00222569	212453	0.0300100250101563	0.783274452932937	0.571346746329504	-0.248287471991822	-0.317944427120538	8.82396611451819e-05
291	rs192659545	0.211652303771391	0.00609732	212453	0.0595776505193593	1.24903491506815	0.401696563349056	0.0565124207705665	0.757275663210364	0.00609732	212453	0.0109971588866536	0.309060292829052	0.784357420555606	-0.729606253510628	-0.673093832740062	6.18620638022794e-05
292	rs192777706	0.710148215392695	0.00267728	212453	0.135218687448706	0.371657038718677	0.228286152478512	-0.113804266974971	0.584289389850795	0.00267728	212453	0.0249593828785674	0.547130048332283	0.615769396620877	-0.386090506958274	-0.499894773933245	7.35603522237223e-05
293	rs1973065	0.787192594817071	0.435695	212453	0.00146848578918165	0.269957961828802	0.964587909077578	-1.63520270106845	0.317212286218645	0.435695	212453	0.00027106089960993	1.0002029824354	0.993269089674949	-2.00368625888186	-3.63888895995031	3.18710187893748e-06
294	rs1973066	0.787404695004239	0.435643	212453	0.00146852575040119	0.269682278858197	0.964586979550702	-1.63526136130482	0.317939143537678	0.435643	212453	0.00027106827586389	0.998701851412932	0.993268907742724	-2.0051630456956	-3.64042440700042	3.18221200778887e-06
295	rs200068522	0.94908891274677	0.0140615	212453	0.0260426242912676	0.0638509449934594	0.605669451044043	-0.464048242367505	0.863399713083893	0.0140615	212453	0.00480708578904823	0.172048101700074	0.892715946498284	-1.1029251870099	-1.56697342937741	2.53056459908734e-05
296	rs201192423	0.185344626709452	0.0172862	212453	0.0212539490068444	1.32447715070415	0.653019122008451	0.0435332381640031	0.581191160005975	0.0172862	212453	0.00392316669354311	0.5516456407003	0.910681150999073	-1.06920535227377	-1.02567211410977	4.34812081323173e-05
297	rs201274904	0.0303333237225517	0.411933	212453	0.00149043427243629	2.16571040124243	0.964077641061799	0.5977097404111	0.42191794774628	0.411933	212453	0.000275112267120534	0.8030982523849	0.993169174419778	-2.17287429493769	-1.57516455452659	2.50992108996359e-05
298	rs201445933	0.0282175952692716	0.0134944	212453	0.0271214614692127	2.19424786439872	0.59593458075026	0.98154092929187	0.379833267916224	0.0134944	212453	0.00500622328029315	0.878203546179467	0.888765976893573	-0.755332901791795	0.226208027500075	0.000152049935422146
299	rs202126381	0.203849194641555	0.00134564	212453	0.268671828960703	1.27066122772781	0.129587465544491	0.0352206610933172	0.122087724689367	0.00134564	212453	0.0495928719191198	1.54606974503484	0.446464089644432	0.237884298363073	0.27310495945639	0.0001593504590086
300	rs2030171	0.831004546778484	0.34416	212453	0.00159958723042539	0.213413377924109	0.961548002349998	-1.60727533331348	0.631122989178901	0.34416	212453	0.000295260299335473	0.480146832602877	0.992672579922747	-2.34364004121229	-3.95091537452577	2.33283808222258e-06
301	rs2054090	0.583062351755706	0.394469	212453	0.001511530662993	0.548917086462566	0.963587691447367	-1.51125491907763	0.148554222265274	0.394469	212453	0.000279006350839256	1.44465711170499	0.993073157058318	-1.44988676053226	-2.96114167960988	6.27679363423324e-06
302	rs2066795	0.182576551550805	0.129632	212453	0.00320000815907701	1.33286365531295	0.925925751048622	-0.478878297428508	0.954497730251353	0.129632	212453	0.000590674487113633	0.0570595852381339	0.985448024833853	-2.11341006316305	-2.59228836059156	9.07671734455659e-06
303	rs2066797	0.23431333207466	0.143827	212453	0.00293200207076506	1.18932110839043	0.93170590866151	-0.683024137461535	0.996637192187933	0.143827	212453	0.000541204501136267	0.00421466704972112	0.986650507605883	-2.15812969574281	-2.84115383320434	7.0769790493554e-06
304	rs2066799	0.344169198144889	0.0962968	212453	0.00414885777157686	0.945959589094801	0.906025705284545	-0.77699318271624	0.983355316195772	0.0962968	212453	0.00076581818373876	0.0208625308102237	0.981214207935504	-1.98711368367335	-2.76410686638959	7.64379414328578e-06
305	rs2066800	0.934364651438653	0.0777427	212453	0.00503563799121985	0.0823547079898602	0.888185485632476	-1.09244498185609	0.953356429884132	0.0777427	212453	0.000929504782453938	0.0584923826356366	0.977290104353952	-1.89080542890845	-2.98325041076454	6.13954448406587e-06
306	rs2066802	0.279731259007406	0.220722	212453	0.00209907610126659	1.08092324201035	0.950139615980707	-0.944195034990661	0.409043974888957	0.220722	212453	0.000387458605694852	0.825577196977136	0.990406462325901	-1.98581329969105	-2.93000833468171	6.47528503345091e-06
307	rs2066805	0.151850420887319	0.0366974	212453	0.0102133495150493	1.43302595211259	0.796600911636291	0.021642591395006	0.647809033767178	0.0366974	212453	0.00188523425148206	0.456808029707747	0.954990480889686	-1.45079999854958	-1.42915740715458	2.90449187702392e-05
308	rs2168168	0.0882104423611247	0.357107	212453	0.00157263943657373	1.70491412094754	0.962171287224304	-0.238956321823401	0.0847851904411597	0.357107	212453	0.000290286132545609	1.72357170356612	0.992795133507103	-0.991851327423116	-1.23080764924652	3.54170489394309e-05
309	rs2278940	0.0376123094025297	0.115373	212453	0.00353754396839712	2.07905484909024	0.918747277729655	0.730532866777282	0.433779476202661	0.115373	212453	0.000652978637959968	0.782740564606617	0.98393774183744	-1.76422062507762	-1.03368775830034	4.31340713600206e-05
310	rs2280232	0.233919270020473	0.158268	212453	0.00271018707759354	1.19032349423749	0.936544715370368	-0.715228834861363	0.811658983841222	0.158268	212453	0.000500260712616837	0.23828638063745	0.987647963153457	-2.16892762852363	-2.88415646338499	6.77910100835953e-06
311	rs2280233	0.414122664847791	0.131081	212453	0.00316991183179873	0.816660159944362	0.926571269263891	-0.996739139920977	0.630671201287485	0.131081	212453	0.000585119147315927	0.480782342254771	0.985582914141706	-2.00576106526638	-3.00250020518735	6.02248976907224e-06
312	rs2280234	0.631348277609251	0.163566	212453	0.00263901288887817	0.479830001988946	0.938108021033326	-1.2831888352375	0.461397248162527	0.163566	212453	0.000487123003171963	0.736548031562025	0.987968446087567	-1.94212336944344	-3.22531220468094	4.8195894940579e-06
313	rs2356350	0.0609466725750981	0.403597	212453	0.00149995584175595	1.8738821331544	0.963856447282126	0.032130922863135	0.491846969679872	0.403597	212453	0.000276869808912563	0.68737417118897	0.993125835989089	-2.25537495868987	-2.22324403582673	1.31281256656783e-05
314	rs2356352	0.525720606195048	0.331192	212453	0.00162998994518713	0.634552055190407	0.96084577615	-1.42667817902761	0.651700418672661	0.331192	212453	0.000300872193760745	0.451401199912884	0.992534350315939	-2.34760050065508	-3.77427867968269	2.78353661324326e-06
315	rs3024846	0.132728137431535	0.0186858	212453	0.0196900329567951	1.50343022453202	0.670128629832602	0.20282044463445	0.880565366031135	0.0186858	212453	0.00363449076997356	0.150252551894317	0.916706011555552	-1.23234175073274	-1.02952130609829	4.3314162316281e-05
316	rs3024847	0.0618130253452386	0.416562	212453	0.00148556569105863	1.86763456315352	0.964190781388361	0.0168021417895654	0.733694054875647	0.416562	212453	0.000274213598534312	0.340215754285796	0.993191335744808	-2.43730032201559	-2.42049818022602	1.07779543247789e-05
317	rs3024851	0.09754387404403	0.11102	212453	0.00365824686462075	1.65687933042757	0.916207197325982	0.0179044180181487	0.566650139474083	0.11102	212453	0.000675258619064949	0.57299195748068	0.983398787322069	-1.88770512830624	-1.86980071028809	1.86939557861276e-05
318	rs3024859	0.0001780204932406	0.281829	212453	0.00178382677631838	3.74832357618999	0.957308199991644	5.14818221569222	0.99380880451519	0.281829	212453	0.000329268212398974	0.00775959069639927	0.991835502428042	-2.40395018457946	2.74423203111275	0.00188603683361521
319	rs3024861	0.039202160282223	0.415668	212453	0.00148648304603657	2.06205856810178	0.964169461065498	0.385388157751576	0.734263601261692	0.415668	212453	0.000274382928784161	0.339459500957536	0.993187159955515	-2.43724925748697	-2.0518610997354	1.55823655621303e-05
320	rs3024864	0.162386155503814	0.0194093	212453	0.0189700545479063	1.39709117423157	0.678310378151417	0.0949006660825475	0.887226489788464	0.0194093	212453	0.00350159333463516	0.141814551522237	0.919506549847514	-1.25054346436442	-1.15564279828187	3.81817695056705e-05
321	rs3024866	0.0334348977972379	0.41959	212453	0.00148253927341138	2.12682173348374	0.964261125298045	0.515097126209266	0.735177149483274	0.41959	212453	0.000273654966305044	0.338246881291487	0.99320511221209	-2.43897560115893	-1.92387847494966	1.77098766531877e-05
322	rs3024877	0.0012124951218219	0.445916	212453	0.00146129385302387	3.23592435319386	0.964755227895106	3.37835653293374	0.331948721269461	0.445916	212453	0.000269733373869315	0.970196166355403	0.993301833628619	-2.0354728594065	1.34288367352724	0.000464464270725237
323	rs3024880	0.999543204705336	0.0266664	212453	0.0139104159819368	0.000572508031936485	0.741971644466672	-0.677342775869522	0.542851447248817	0.0266664	212453	0.00256765839873287	0.608506724720038	0.939680534581406	-1.23007755077584	-1.90742032664536	1.80037601853028e-05
324	rs3024882	0.985508784975693	0.0267409	212453	0.0138727234728542	0.0181630432604052	0.742490771237053	-0.67822738741235	0.58371654065833	0.0267409	212453	0.00256070091538795	0.547964118697807	0.939834146047578	-1.26422565145513	-1.94245303886748	1.73839596706793e-05
325	rs3024886	0.0013518235251619	0.403887	212453	0.00149960802152948	3.20474464662715	0.963864525641989	3.28939133593899	0.267580832139877	0.403887	212453	0.000276805606409424	1.10865085107081	0.99312741906311	-1.87977799341742	1.40961334252156	0.00049651530283499
326	rs3024889	0.860372459137713	0.0318318	212453	0.0117153214952047	0.175900058822678	0.773465171316958	-0.730462460973476	0.599756550499473	0.0318318	212453	0.00216247620991918	0.524750637855387	0.948710882179865	-1.3545182914432	-2.08498075241668	1.50747356905133e-05
327	rs3024896	0.0588653865180584	0.397514	212453	0.00150753302283474	1.88919737372799	0.963680495730609	0.0620198043629134	0.851549895528231	0.397514	212453	0.00027826844520503	0.187141238626769	0.99309135034979	-2.47010059520034	-2.40808079083742	1.0912622765284e-05
328	rs3024897	0.0991676450283018	0.203737	212453	0.00222556242190483	1.64890233343596	0.947293480672497	-0.183719931518834	0.558313333902448	0.203737	212453	0.000410806121968507	0.585348612775015	0.98983425075143	-2.12479062431166	-2.3085105558305	1.20551313332497e-05
329	rs3024898	0.485898994105887	0.0421675	212453	0.00893920300465591	0.696846288921027	0.817340650116319	-0.651618003957331	0.939361161435618	0.0421675	212453	0.00165004552722851	0.0760728231761642	0.960383103875606	-1.61147088670592	-2.26308889066326	1.26153215497547e-05
330	rs3024900	0.0983014672114958	0.203919	212453	0.00222408443628025	1.65314445759419	0.947326639145093	-0.177354581060436	0.564516967626173	0.203919	212453	0.000410533307538868	0.576145310036093	0.989840933193963	-2.13040875396764	-2.30776333502807	1.20641425444208e-05
331	rs3024903	0.0991219871539929	0.204145	212453	0.00222225312670153	1.64912520388105	0.947367727628534	-0.183975663826846	0.564405191735121	0.204145	212453	0.00041019527469883	0.576310700082893	0.989849213251497	-2.13072073147007	-2.31469639529692	1.19807903936866e-05
332	rs3024904	0.0992955989925861	0.204295	212453	0.0022210400905042	1.64827818589012	0.947394946080361	-0.185520308846208	0.566676235278238	0.204295	212453	0.000409971366040448	0.572953416783837	0.989854697932675	-2.1328996843261	-2.31841999317231	1.19362617029501e-05
333	rs3024908	0.0999769767998156	0.204606	212453	0.00221853123103363	1.64496525331966	0.947451245546817	-0.191147717788855	0.572219956495868	0.204606	212453	0.000409508267445898	0.564785079942802	0.989866041805418	-2.13805683140866	-2.32920454919752	1.1808226064588e-05
334	rs3024909	0.332835008264556	0.040243	212453	0.00934791135764396	0.968419292358148	0.810571286596186	-0.451779817399287	0.907544648015665	0.040243	212453	0.00172548708386814	0.116136138735651	0.95864668804465	-1.58633645969347	-2.03811627709276	1.57980210915073e-05
335	rs3024912	0.427959823761574	0.486909	212453	0.00144518692432757	0.792687656327476	0.965130162714279	-1.37484497805722	0.926653349737223	0.486909	212453	0.000266760271497787	0.0920562481118899	0.993375174220643	-2.50425649660291	-3.87910147466013	2.50653040284396e-06
336	rs3024916	0.880985985862451	0.041789	212453	0.00901660597915717	0.149719420093629	0.816049973288824	-0.837399326873699	0.742955838595895	0.041789	212453	0.00166433297900732	0.327941574361887	0.960053771175314	-1.5584856883003	-2.39588501517399	1.10465255287746e-05
337	rs3024918	0.133966743329919	0.207603	212453	0.00219477383846175	1.49864118097153	0.947984699553926	-0.41355722946669	0.800683723224366	0.207603	212453	0.000405123001854388	0.252462335568491	0.989973474357799	-2.26971148285333	-2.68326871232002	8.28736652323484e-06
338	rs3024919	0.134263820206747	0.207593	212453	0.00219485186441817	1.49749763614812	0.947982946557776	-0.415166346133819	0.798110638828607	0.207593	212453	0.000405137404299475	0.25579305245065	0.989973121480924	-2.26885595686662	-2.68402230300044	8.28112359365992e-06
339	rs3024922	0.152832599498306	0.0193672	212453	0.0190104750591904	1.42959740941796	0.67784575467115	0.126310795236632	0.978530394528164	0.0193672	212453	0.0035090543671028	0.0269114080216559	0.919348870754681	-1.25847832914964	-1.13216753391301	3.90887002083864e-05
340	rs3024936	0.38786625775809	0.0788937	212453	0.00496837245622176	0.863493379779628	0.889514069893042	-0.769813444010914	0.529069833940622	0.0788937	212453	0.000917088553053799	0.62942656048515	0.977586661576258	-1.7054004519734	-2.47521389598432	1.02040741389082e-05
341	rs3215260	0.553562930795456	0.154372	212453	0.00276578449115237	0.592429628735659	0.935327165769061	-1.20506979167182	0.680297695819724	0.154372	212453	0.000510523178243856	0.412056930618814	0.987397763884767	-2.10311492121297	-3.30818471288479	4.43628027327406e-06
342	rs34013200	0.214641650890194	0.320688	212453	0.00165734997824394	1.24090281999849	0.9602147045093	-0.872840534054026	0.806327181079292	0.320688	212453	0.000305922453850678	0.245166930070174	0.992409987534687	-2.41063571659126	-3.28347625064529	4.54725935199999e-06
343	rs34160352	0.0330422794607056	0.115458	212453	0.00353527932380079	2.13156918233837	0.91879506968345	0.831923091677716	0.435898124076889	0.115458	212453	0.000652560617842852	0.779138515297192	0.983947859423241	-1.76730040226017	-0.935377310582449	4.75900474088554e-05
344	rs34403636	0.0369377127808937	0.417809	212453	0.00148430429515641	2.08645184627711	0.964220099134464	0.433576180831244	0.499909051169494	0.417809	212453	0.000273980763384978	0.674632858952581	0.993197077661763	-2.26918485986049	-1.83560867902924	1.93441932283152e-05
345	rs34734710	0.0500875743375438	0.402637	212453	0.00150111588794022	1.95921533190431	0.963829505404301	0.190085910165387	0.496505427151829	0.402637	212453	0.000277083936393137	0.679998473995843	0.993120556174555	-2.26000029277017	-2.06991438260478	1.53035768068779e-05
346	rs34946552	0.0275860805504724	0.438171	212453	0.00146662282384742	2.20312299945922	0.96463124498762	0.67007667356123	0.507343382434537	0.438171	212453	0.000270717023582556	0.662979970076154	0.993277571307607	-2.28285906458765	-1.61278239102642	2.41725712487089e-05
347	rs34997637	0.816536682552203	0.480757	212453	0.00144633852926285	0.232001713986089	0.965103346143793	-1.65170892118686	0.772015464640607	0.480757	212453	0.000266972840847828	0.289739592249095	0.993369930193089	-2.46637375125753	-4.11808267244439	1.97371645221261e-06
348	rs35593987	0.0001944733072692	0.416062	212453	0.00148607740854691	3.72608958935446	0.964178888403637	5.02859732401769	0.263432892218558	0.416062	212453	0.000274308054063769	1.11831404090941	0.993189006408365	-1.87355449059373	3.15504283342396	0.00284421900897268
349	rs35672585	0.265027536679706	0.20242	212453	0.00223634368193001	1.11458678316439	0.947051674293322	-0.880956515643296	0.850132070751105	0.20242	212453	0.000412796184155614	0.188949916106014	0.98978550797934	-2.27430519421771	-3.155261709861	5.16931017946062e-06
350	rs35851027	0.959858024541676	0.407658	212453	0.00149519461986125	0.0503317480448776	0.963967041640393	-1.66043962312364	0.104172719052986	0.407658	212453	0.000275990957309417	1.6249523184058	0.99314750672176	-1.18038323839842	-2.84082286152205	7.07932171667377e-06
351	rs36014758	0.840802317372328	0.344128	212453	0.00159965792276046	0.200867325581335	0.961546368344408	-1.60975298427211	0.626297964176086	0.344128	212453	0.000295273348101815	0.486944073959561	0.992672258466867	-2.34035545309989	-3.950108437372	2.33472129566012e-06
352	rs36077929	0.454616296816414	0.208251	212453	0.00218973521889573	0.747741163924698	0.948097915108151	-1.21414940009214	0.544546536339897	0.208251	212453	0.000404192946717036	0.605952137594521	0.989996262337177	-2.12064582440087	-3.33479522449301	4.31978545321717e-06
353	rs36181338	0.0006414753907969	0.493696	212453	0.00144442586118572	3.41344315566026	0.965147885845404	3.9444350036892	0.43037397363574	0.493696	212453	0.000266619790424419	0.788551865223865	0.993378639880574	-2.19987884229767	1.74455616139153	0.000694059105495339
354	rs373198977	0.864729947879937	0.00721395	212453	0.0504124063811362	0.170356286510711	0.44241715933739	-0.285652344117093	0.858562666868424	0.00721395	212453	0.00930538948748506	0.17820412936401	0.811270338106811	-0.820838184980851	-1.10649052909794	4.0105377710339e-05
355	rs3755311	0.453012306305984	0.0570257	212453	0.00671422268335766	0.750402532233125	0.856270268503265	-0.728825714089003	0.622558260511182	0.0570257	212453	0.00123934685247893	0.492227875485968	0.96994746650784	-1.63490070380885	-2.36372641789786	1.1407540042578e-05
356	rs3755312	0.0375465467478365	0.159375	212453	0.0026949066311605	2.07977095094018	0.93687990339359	0.644854245395092	0.811581053873952	0.159375	212453	0.000497440166727259	0.238386865198452	0.987716750375349	-2.17169425126052	-1.52684000586543	2.63419033900052e-05
357	rs3771326	0.0987961452593373	0.113065	212453	0.00360036260419172	1.65071812405347	0.917423562806664	0.00291466933293227	0.807407352664347	0.113065	212453	0.000664574035107286	0.243772070141504	0.983657174558535	-2.02775631808943	-2.0248416487565	1.60091320596848e-05
358	rs3771327	0.0877990870376877	0.113133	212453	0.0035984744511009	1.70712357005226	0.917463294383457	0.0896121987061256	0.826872407715953	0.113133	212453	0.00066422550979014	0.218714558223574	0.983665605296473	-2.03371380243771	-1.94410160373159	1.73553246953595e-05
359	rs3771329	0.387503830596265	0.00180562	212453	0.200320200189255	0.864153030275617	0.166444601695986	-0.0288804335226293	0.344580740532055	0.00180562	212453	0.0369761655668455	0.945153058560128	0.519641368278656	-0.1345096186748	-0.16339005219743	0.000102987838630612
360	rs377396214	0.290863348813737	0.0126572	212453	0.0288908697560199	1.0562295599871	0.58062846559583	-0.110618396648232	0.981785491609368	0.0126572	212453	0.00533283005138523	0.0228304840411853	0.88236273699788	-1.06984475831589	-1.18046315496413	3.72457486065569e-05
361	rs3821236	0.0012746178613519	0.403624	212453	0.00149992340743416	3.22163412911705	0.963857200585448	3.34176273405209	0.208520616371881	0.403624	212453	0.000276863822013331	1.25764376992546	0.993125983610918	-1.70460563752437	1.63715709652772	0.000623381105720003
362	rs4073699	0.198469602555826	0.210217	212453	0.00217465619882476	1.28592395490508	0.948436895642427	-0.698306623595877	0.308717323245579	0.210217	212453	0.000401409581174253	1.01791716560453	0.99006446593484	-1.79288852464893	-2.49119514824481	1.00422964045614e-05
363	rs4078213	0.336067101259003	0.198303	212453	0.00227104991515891	0.961965167720616	0.946274106753509	-1.02409996573085	0.32438517654249	0.198303	212453	0.000419202444856536	0.985486465103359	0.989628631454852	-1.80379761186952	-2.82789757760037	7.17141786209754e-06
364	rs4092295	0.663895920488699	0.395437	212453	0.00151024482248942	0.434540597839219	0.963617539984462	-1.56585644717363	0.1399761357513	0.395437	212453	0.000278769003575684	1.47587990203206	0.993079008855734	-1.40502512852799	-2.97088157570162	6.21595507801083e-06
365	rs41348952	0.22172874557773	0.128817	212453	0.00321724140741525	1.22194415650858	0.925556530156892	-0.607861398275377	0.950714023467876	0.128817	212453	0.00059385549154158	0.0618101461650725	0.985370803429467	-2.11048568931129	-2.71834708758666	8.00169884149027e-06
366	rs41366946	0.573840240707543	0.127793	212453	0.00323921361470814	0.562404812818031	0.925086204305846	-1.14940660771303	0.650213526568372	0.127793	212453	0.000597911238161058	0.453465575051777	0.985272364515171	-2.00771350811486	-3.15712011582789	5.15971242360408e-06
367	rs41371944	0.440380418662253	0.0136539	212453	0.0268089727325435	0.771550977432536	0.59872197347102	-0.278343505020022	0.808412276382519	0.0136539	212453	0.00494854245103111	0.242474805977097	0.889906497937675	-1.07705203240046	-1.35539553742048	3.12683193770494e-05
368	rs41388645	0.896310739243004	0.0769401	212453	0.00508374304800553	0.130323182819803	0.887237777870566	-1.08370247134796	0.969739531464218	0.0769401	212453	0.000938384269108951	0.0379349695156634	0.977078131297501	-1.88712889150627	-2.97083136285423	6.21626720665088e-06
369	rs41411249	0.421200618266047	0.000287647	212453	1.25554220198296	0.804340042017686	0.03087510382817	-0.0056933683849775	0.21251666893576	0.000287647	212453	0.231754642281823	1.24667505505759	0.147191597774135	0.0347723078820034	0.0290789394970259	0.000124845865620736
370	rs41430444	0.069441644956395	0.163618	212453	0.0026383381971149	1.81553556909999	0.938122865274017	0.154803663196126	0.870632149212294	0.163618	212453	0.000486998464985989	0.162855575718002	0.987971485082868	-2.19713614294591	-2.04233247974978	1.57315536515664e-05
371	rs4145348	0.518859771429168	0.333921	212453	0.00162329237495821	0.645104031555892	0.96100038506481	-1.42213717191481	0.572854066036154	0.333921	212453	0.000299635920706674	0.563853165389571	0.99256479831986	-2.29298152906416	-3.71511870097897	2.95317912900246e-06
372	rs4145349	0.511181349306909	0.337464	212453	0.00161483922928812	0.656999326833068	0.961195591303604	-1.41716157351915	0.485158896975701	0.337464	212453	0.000298075594221563	0.698029257781392	0.992603230059346	-2.21153553093597	-3.62869710445512	3.21975045289926e-06
373	rs41454245	0.506191676950435	0.13426	212453	0.00310621917168906	0.664779280295319	0.927940347555948	-1.1100874674964	0.749376379636768	0.13426	212453	0.000573362418122451	0.319461766354098	0.985868501303546	-2.07936770228947	-3.18945516978587	4.99554138754828e-06
374	rs41474144	0.311664975804026	0.118443	212453	0.00345785219283496	1.01173458230984	0.920432050403884	-0.794491672440722	0.797115033587498	0.118443	212453	0.000638268707135625	0.257082568701226	0.984293900123173	-2.04432635331908	-2.8388180257598	7.09352883073037e-06
375	rs41497045	0.819646710010984	0.0411763	212453	0.00914492488910573	0.227999396088138	0.81391924171741	-0.819631980731558	0.827019214835404	0.0411763	212453	0.00168801876434066	0.218526112808032	0.959508299641609	-1.58041911014293	-2.40005109087449	1.10006005969889e-05
376	rs41507345	0.396252486089982	0.173127	212453	0.00252210177577226	0.848333104645365	0.940687273901186	-1.07397393390781	0.42271435857199	0.173127	212453	0.000465542929516265	0.80172101186213	0.988495324767367	-1.91481995455792	-2.98879388846573	6.10560421659666e-06
377	rs41511150	0.922539563216806	0.174074	212453	0.00251125708880527	0.0972352651057078	0.940927244669352	-1.41004463589128	0.939990360544686	0.174074	212453	0.000463541159647658	0.0752819776430152	0.988544226571303	-2.23182949725089	-3.64187413314217	3.17760201427404e-06
378	rs4254532	0.205731598265402	0.20974	212453	0.00217828629317052	1.26538988804182	0.948355267968219	-0.722424827915389	0.310634007814029	0.20974	212453	0.000402079643251993	1.01389258946947	0.990048045872828	-1.79611928057178	-2.51854410848717	9.77137168085429e-06
379	rs4261749	0.337319152103839	0.198313	212453	0.00227096372365794	0.959475706936088	0.946276036228932	-1.02638021551604	0.325113497381926	0.198313	212453	0.000419186535171904	0.98400409922716	0.989629020989645	-1.80526081613886	-2.8316410316549	7.1446221743296e-06
380	rs4274624	2.23105357879764e-05	0.33615	212453	0.00161794273895932	4.24041656190721	0.961123913569982	7.01736029529513	0.679403844412461	0.33615	212453	0.000298648456505708	0.413276774203056	0.99258911978579	-2.36763706426368	4.64972323103144	0.0126792768161749
381	rs4341966	0.322045325695056	0.189966	212453	0.00234631920944188	0.990263533583315	0.944592133313001	-0.983372998511548	0.347772309955014	0.189966	212453	0.000433096050618099	0.938919045511227	0.989288575624387	-1.83215914690854	-2.81553214542009	7.26064607909834e-06
382	rs4341967	0.324750628313426	0.197929	212453	0.00227428023949131	0.984742383370669	0.946201798667958	-1.00248337193559	0.319386091699429	0.197929	212453	0.000419798715263798	0.995720242932659	0.989614032513594	-1.79306906039197	-2.79555243232756	7.40717058924746e-06
383	rs4434028	0.250077143508383	0.349638	212453	0.00158778771440731	1.15016202581386	0.96182081804132	-0.996549199087224	0.656867840763291	0.349638	212453	0.000293082282053736	0.444241707953563	0.992726238216224	-2.36378323440588	-3.36033243349311	4.21086684706681e-06
384	rs45456493	0.810532064248934	0.041606	212453	0.00905453541232063	0.239739689508811	0.815418995690937	-0.821400280260312	0.747375746131702	0.041606	212453	0.00167133419505634	0.3221015736908	0.95989247219124	-1.55830147275438	-2.37970175301469	1.12267487135561e-05
385	rs45463799	0.472730909972043	0.016284	212453	0.0225390389260238	0.718042779337182	0.639600490939991	-0.34538670970795	0.0047814541981714	0.016284	212453	0.00416037541026247	2.82140000126901	0.905789401208405	2.42406546954861	2.07867875984066	0.000969402324951645
386	rs45463894	0.835129259795215	0.0784823	212453	0.00499218670324755	0.208127699279439	0.88904325241682	-1.08005200234702	0.919765043927378	0.0784823	212453	0.000921484313142114	0.100729687602003	0.97748164983238	-1.89175337547822	-2.97180537782524	6.21021541707312e-06
387	rs45467700	0.182245997882962	0.129642	212453	0.00319979808859751	1.33387142490999	0.925930253608243	-0.477660493371278	0.998665320743597	0.129642	212453	0.00059063571118977	0.00167277316094867	0.985448966224815	-2.11504524029692	-2.5927057336682	9.07292975758606e-06
388	rs45472492	0.14483115696525	0.0365291	212453	0.010258613036979	1.45803405315873	0.795883483107045	0.0514376005003322	0.64213301565144	0.0365291	212453	0.00189358923255451	0.464718559556589	0.954800023888069	-1.44522845941783	-1.39379085891749	3.00905179240437e-05
389	rs45476092	0.0918353742116498	0.0241289	212453	0.0153333215147629	1.68579456903323	0.722891720666507	0.38552071920009	0.9705602488881	0.0241289	212453	0.00283030585274924	0.0369056322928461	0.933918149861459	-1.35779456558984	-0.972273846389754	4.58661382255212e-05
390	rs4549119	0.335065721401618	0.198287	212453	0.00227118784111322	0.963960516753223	0.946271019171497	-1.02225445097665	0.323586951081736	0.198287	212453	0.000419227903961099	0.987113600500772	0.989628008111456	-1.80217966602883	-2.82443411700548	7.19629884755697e-06
391	rs45512193	0.779840884348807	0.0698175	212453	0.00555947477639381	0.279526395436928	0.877973246977062	-1.01745726325908	0.930972172998917	0.0698175	212453	0.0010261973560451	0.0866217548833217	0.97498677863953	-1.84051754674248	-2.85797481000155	6.95893295762555e-06
392	rs45528632	0.20570128277046	0.128904	212453	0.00321539112652831	1.26547450287964	0.92559615815777	-0.557987104587895	0.959052098607852	0.128904	212453	0.000593513956876798	0.0513431325442222	0.985379093874275	-2.11135263662044	-2.66933974120833	8.4036086996881e-06
393	rs45542033	0.424150516313856	0.112089	212453	0.00362772026900679	0.799241286550781	0.916848273376688	-0.950708942919963	0.527699885567824	0.112089	212453	0.000669623858054589	0.631521056857733	0.983535036852278	-1.85713414685524	-2.8078430897752	7.31668877240126e-06
394	rs4555370	0.337702285607628	0.197794	212453	0.00227544950944964	0.958715107497823	0.946175628269996	-1.02618304818954	0.335870607658103	0.197794	212453	0.000420014545317534	0.962356398613599	0.989608748288632	-1.82514240936844	-2.85132545755798	7.00535953778095e-06
395	rs45564333	0.0592788814195578	0.0110536	212453	0.0330285664331553	1.88611929000664	0.547730866887726	0.577522559653968	0.372381416833624	0.0110536	212453	0.0060965880610847	0.892021484509894	0.867743181924748	-0.666272192223444	-0.0887496325694761	0.000110969049526786
396	rs45574642	0.74066359706239	0.0503792	212453	0.00754683295243896	0.330974698632268	0.841275801482129	-0.874215127884387	0.436790314855351	0.0503792	212453	0.00139303447426206	0.777624666850311	0.966346162054675	-1.40363926599513	-2.27785439387952	1.24304184319982e-05
397	rs45609138	0.746015756077812	0.018449	212453	0.0199379508833512	0.323897342406877	0.667356815014354	-0.515336408995009	0.911757196739528	0.018449	212453	0.00368025277645451	0.110822381579865	0.91574561632486	-1.2313339288761	-1.74667033787111	2.11434597086789e-05
398	rs45621234	0.698245266111835	0.102518	212453	0.00392410256757109	0.387690257877518	0.910661747464632	-1.13922483001821	0.427271573458479	0.102518	212453	0.000724331675501068	0.793869214458729	0.982213786065965	-1.705156333042	-2.84438116306021	7.05417611966026e-06
399	rs45622140	0.715774133678101	0.47477	212453	0.0014478828690038	0.36411232492322	0.96506738658812	-1.61319395388463	0.735712271452211	0.47477	212453	0.000267257903272381	0.337536805636677	0.993362897868179	-2.45095245692054	-4.06414641080517	2.08309454706734e-06
400	rs45627934	0.974484868689731	0.0903881	212453	0.004391357877066	0.0319839270580868	0.901076288559879	-1.15624227098803	0.956667675520966	0.0903881	212453	0.000810580140057057	0.0543357395941388	0.980137990264406	-1.95802634889765	-3.11426861988568	5.38561947979664e-06
401	rs4571082	0.218658819954872	0.210858	212453	0.00216980637793401	1.23010224375376	0.948545972478797	-0.765886374927603	0.3291986154653	0.210858	212453	0.000400514375498259	0.975729326232611	0.990086404054767	-1.83561931725982	-2.60150569218742	8.9934386243862e-06
402	rs4583497	0.218659323435991	0.212029	212453	0.00216102963790693	1.2301008990722	0.94874343305971	-0.76766104749002	0.323140951916853	0.212029	212453	0.000398894318249553	0.988023882501716	0.990126108028918	-1.82565439696678	-2.5933154444568	9.0673995805043e-06
403	rs4596007	0.334002717257039	0.198277	212453	0.00227127405705732	0.966082866394797	0.946269089169359	-1.02029932102506	0.32272157470968	0.198277	212453	0.000419243818157573	0.988880576702045	0.989627618466993	-1.80043341314509	-2.82073273417015	7.22298446095834e-06
404	rs4602251	0.337408485126778	0.198314	212453	0.00227095510502479	0.959298312751613	0.946276229165334	-1.02654296878332	0.325112748781295	0.198314	212453	0.000419184944298862	0.984005621758789	0.989629059940804	-1.805261192536	-2.83180416131933	7.14345676957047e-06
405	rs4622765	0.335923200979913	0.198303	212453	0.00227104991515891	0.962251667627156	0.946274106753509	-1.0238391309777	0.324308252444146	0.198303	212453	0.000419202444856536	0.985643156704693	0.989628631454852	-1.80364478378871	-2.82748391476642	7.17438502479401e-06
406	rs4853455	0.0725838499385209	0.164096	212453	0.00263215720725895	1.79543858232746	0.938258878281421	0.119882974816418	0.88206786419995	0.164096	212453	0.00048585754507844	0.14834834426216	0.987999326813382	-2.20052470111371	-2.08064172629729	1.51402874750238e-05
407	rs4853457	0.0754275497553521	0.403259	212453	0.00150036275933204	1.77785574774007	0.96384699651825	-0.13674777865968	0.557912381987456	0.403259	212453	0.000276944919918099	0.585945139474943	0.993123983944941	-2.31937245218707	-2.45612023084675	1.04007792483034e-05
408	rs4853458	2.26089295198487e-05	0.336092	212453	0.00161808057994334	4.23743355686672	0.961120730283676	7.00521949875447	0.674447268307426	0.336092	212453	0.000298673899926003	0.420052271708989	0.992588493093651	-2.36479265173269	4.64042684702178	0.0125619515850909
409	rs4853459	0.0001220927849069	0.35627	212453	0.0015742845000281	3.84188551459651	0.962133214823528	5.46374321695444	0.667813201428967	0.35627	212453	0.000290589787087684	0.429151189813541	0.992787651195396	-2.37455908512955	3.08918413182489	0.00266293744132464
410	rs4853460	0.75341107506811	0.437455	212453	0.00146715354990336	0.31414478680841	0.964618898952451	-1.62319108794107	0.345391781945596	0.437455	212453	0.000270814987814303	0.943565396743938	0.993275155024892	-2.05880899131723	-3.68200007925829	3.05262196705091e-06
411	rs4853534	0.799584561309816	0.252407	212453	0.00191337282362209	0.253884795689615	0.954349347362861	-1.51261120624064	0.994336083889946	0.252407	212453	0.00035318050925724	0.00709872575257075	0.991247765236839	-2.36919812942619	-3.88180933566683	2.49975224819607e-06
412	rs4853535	0.0181071458594265	0.0295199	212453	0.0126027321475288	2.36341978983268	0.760416776220228	1.40932296725942	0.79139627178041	0.0295199	212453	0.00232627917724409	0.264497914263566	0.94503936508327	-1.41751196563043	-0.00818899837101239	0.000120278749746087
413	rs4853536	0.0235022802146843	0.0299723	212453	0.0124182962315305	2.26516949685979	0.763092333701975	1.23766825014931	0.837886706168469	0.0299723	212453	0.00229223501714449	0.20459737538125	0.945800097435965	-1.43774244741001	-0.200074197260697	9.92782749010432e-05
414	rs4853537	0.814952882128618	0.25261	212453	0.00191235449464727	0.234041343791137	0.954372534835963	-1.51748467367224	0.992405882741017	0.25261	212453	0.00035299254069122	0.00951795822689349	0.991252382575214	-2.36944205546641	-3.88692672913865	2.4869927079991e-06
415	rs4853540	0.0347912473876726	0.134439	212453	0.00310272488655358	2.1107797508977	0.928015574543838	0.751683443860523	0.691229079014186	0.134439	212453	0.000572717424429428	0.39718766306396	0.985884173878761	-2.05246376823077	-1.30078032437025	3.30235399022452e-05
416	rs4853541	0.0868180445975375	0.115107	212453	0.00354465300745049	1.71242679506268	0.918597284336058	0.0926765552198543	0.828753355861355	0.115107	212453	0.000654290862113151	0.216300709747887	0.983905982659191	-2.04163732369926	-1.94896076847941	1.72711968744156e-05
417	rs4853542	0.373166801400742	0.195307	212453	0.00229730252515627	0.890557139715338	0.945686784073525	-1.08148552670654	0.368369784484679	0.195307	212453	0.000424048290921521	0.899531200691273	0.989509999397642	-1.8783322345295	-2.95981776123604	6.28510909993876e-06
418	rs4853543	0.243483199510546	0.208182	212453	0.00219027010691779	1.16632467731705	0.948085895127781	-0.834235473753926	0.361388226686245	0.208182	212453	0.000404291679186574	0.912723033326929	0.989993843169021	-1.88991355958277	-2.72414903333669	7.95540783770635e-06
419	rs4853544	0.337024132891499	0.198307	212453	0.00227101543743059	0.960061759711119	0.946274878567984	-1.02583771825686	0.325002723237043	0.198307	212453	0.000419196080774484	0.984229420586949	0.98962878727383	-1.80503021884776	-2.83086793710462	7.15014777842839e-06
420	rs4853545	0.0242862242044957	0.421011	212453	0.00148116167662344	2.25257079618857	0.964293148582236	0.780241625368889	0.447924688148147	0.421011	212453	0.000273400682179592	0.758879424633637	0.993211383256727	-2.21025982370237	-1.43001819833348	2.90199279178656e-05
421	rs4853546	0.155504871959717	0.344987	212453	0.00159776746314736	1.42035322878441	0.961590066953404	-0.659762105351137	0.0249149488552654	0.344987	212453	0.000294924397034546	2.24271887243069	0.992680854935262	0.0378562204544521	-0.621905884896685	6.511110230621e-05
422	rs4853548	0.0162442625419354	0.268358	212453	0.00183887855341933	2.40338078641027	0.956048569727521	1.19884755882301	0.398884352435988	0.268358	212453	0.000339429961553133	0.843615406174795	0.991585652998155	-2.03605924055202	-0.837211681729005	5.24987458205375e-05
423	rs4853550	0.0900326431059722	0.498083	212453	0.00144421748220306	1.69522554312508	0.965152738549757	-0.291567391432132	0.308181099310972	0.498083	212453	0.000266581326726018	1.01904606179494	0.993379588781999	-1.99300895784533	-2.28457634927746	1.23471419177959e-05
424	rs4853551	0.848464351468716	0.083797	212453	0.00470268665484113	0.191078168555122	0.894800804901245	-1.10961483856496	0.298896617279314	0.083797	212453	0.000868046857951014	1.03880245949837	0.97875976650002	-1.39783404972627	-2.50744888829123	9.88039087888503e-06
425	rs4997835	0.337047414497939	0.197777	212453	0.00227559687315185	0.960015499044673	0.946172330103824	-1.02497352884238	0.331965537179277	0.197777	212453	0.000420041746491686	0.970162424443665	0.989608082319011	-1.81764641068734	-2.84261993952972	7.06661104776005e-06
426	rs527883648	0.807697056165868	0.00250522	212453	0.144480661270024	0.243398047553998	0.216824894949027	-0.11577685093729	0.379194474227114	0.00250522	212453	0.0266690071559458	0.879381472764028	0.599978936335977	-0.226133649047785	-0.341910499985075	8.61500429845187e-05
427	rs529299455	0.601518515479848	0.00133112	212453	0.271598581216815	0.522218056376607	0.128370289247779	-0.0511912546434853	0.47663946675489	0.00133112	212453	0.0501331073816088	0.711717922989759	0.443788094763521	-0.180904222678361	-0.232095477321847	9.6149616607637e-05
428	rs536496368	0.828797629026733	0.00235281	212453	0.15381630749465	0.216243908576162	0.206380982679201	-0.110750545239686	0.293042087914286	0.00235281	212453	0.0283922302764755	1.05147150942637	0.5848617575169	-0.116262511790065	-0.227013057029751	9.66395332968364e-05
429	rs537272528	0.187466641936076	0.00139248	212453	0.25964647094529	1.31811055416806	0.133490642735797	0.0443231659433693	0.170865349794083	0.00139248	212453	0.0479269234428171	1.36942856654727	0.454923229811559	0.123152320594933	0.167475486538302	0.000143376845677879
430	rs537851436	0.254041109025975	0.00051667	212453	0.699161365789427	1.14058873075186	0.0541153824473495	0.00738316153222339	0.879612312842605	0.00051667	212453	0.129054915055733	0.151460696389281	0.236609506365509	-0.132278844144066	-0.124895682611843	0.000107029583686271
431	rs538691279	0.433240451738527	0.00035865	212453	1.00705032738515	0.783658615770496	0.0382025571778329	-0.0077452114558949	0.444227049794528	0.00035865	212453	0.185886693425623	0.765074724307501	0.177079930620927	-0.0456221777266354	-0.0533673891825303	0.000114965671226505
432	rs540612426	0.526545614546931	0.0041525	212453	0.0873099508893886	0.633287959608888	0.314193821618496	-0.125575827111045	0.62196794129455	0.0041525	212453	0.0161161340527272	0.493063186911556	0.712807478191845	-0.537155461632438	-0.662731288743483	6.2506445108716e-05
433	rs541952122	0.618145909923241	0.00144364	212453	0.25045789922028	0.49847979070721	0.13771358984341	-0.0569742194498959	0.562571853727307	0.00144364	212453	0.0462308481138895	0.579025668107547	0.463871118919878	-0.233929145501789	-0.290903364951685	9.06583093376977e-05
434	rs542867714	0.269577722562469	0.00969117	212453	0.0376200491978134	1.10403553678241	0.515330773600267	-0.0480773998966665	0.531664912779525	0.00969117	212453	0.00694410831487299	0.625466524043141	0.85207710692264	-0.788862217644739	-0.836939617541406	5.25130307922956e-05
435	rs543309672	0.609966522812963	0.00132863	212453	0.272106908636139	0.510121244044725	0.128161213011254	-0.0519000832619127	0.471199694276007	0.00132863	212453	0.0502269371541497	0.720528442186847	0.443326585847211	-0.177809281410081	-0.229709364671994	9.63793143574737e-05
436	rs543784216	0.826667188014883	0.00064131	212453	0.563348078423176	0.218977996559085	0.0662967222909506	-0.0327087814258198	0.225406792959899	0.00064131	212453	0.103985777769091	1.21227588171086	0.27780521534667	0.0414028562301853	0.00869407480436554	0.000122326663574772
437	rs544291543	0.401389493036485	0.0102157	212453	0.0357073426480945	0.839142243818997	0.52835033698025	-0.189737895370916	0.988927491168988	0.0102157	212453	0.00659105078998843	0.0138777773003627	0.858533974266905	-0.97776517208765	-1.16750306745857	3.77315982945296e-05
438	rs545737619	0.156507804796176	0.00188413	212453	0.191988138136635	1.41691491657541	0.17242260885098	0.0784556166036051	0.52995134656463	0.00188413	212453	0.0354381893383881	0.628080286351577	0.530235419895547	-0.273176882572854	-0.194721265969249	9.9811129580203e-05
439	rs546222241	0.825564291582273	0.000642168	212453	0.562595872655819	0.22039403372856	0.0663794788764618	-0.0327304659990151	0.227370962378593	0.000642168	212453	0.103846931636909	1.20715888141844	0.278073362739261	0.0396929019725088	0.00696243597349368	0.000122115021270976
440	rs546764660	0.592082193302732	0.00234329	212453	0.154439737740954	0.535821106865195	0.205719265335004	-0.0856277164865793	0.157713547293313	0.00234329	212453	0.0285073063396232	1.41280336939082	0.583879328165394	0.14432547785734	0.0586977613707607	0.000128598959820002
441	rs548083818	0.896100046788878	0.00250317	212453	0.144598688205506	0.130589503271966	0.216686263531135	-0.120263346627805	0.300775183205766	0.00250317	212453	0.0266907931940169	1.03477246864851	0.599782939807478	-0.136764104766716	-0.257027451394521	9.37820535093244e-05
442	rs548811080	0.579515424869082	0.000566908	212453	0.63723542605786	0.554092672144876	0.059063655651975	-0.0213730711769578	0.726709771747667	0.000566908	212453	0.117624296484897	0.349505594198107	0.253767984327421	-0.130859949555595	-0.152233020732553	0.000104143311021612
443	rs549297149	0.917465622109438	0.00421336	212453	0.0860540588748255	0.103626669866124	0.317324173113068	-0.189163790937256	0.437254210328429	0.00421336	212453	0.0158843148401831	0.776838243718121	0.715764344868346	-0.413001911782413	-0.602165702719669	6.64091772938642e-05
444	rs549521094	0.497918198877073	0.00330535	212453	0.109593965661021	0.677768953473208	0.267390464737327	-0.0941555267993211	0.230302684339038	0.00330535	212453	0.0202294357512651	1.1995795200273	0.664127091696353	-0.0676747576730527	-0.161830284472374	0.000103148601080829
445	rs549718527	0.099737849515489	0.000543902	212453	0.66417396035766	1.64612585904647	0.0568041453559053	0.0477212957828453	0.336927143507016	0.000543902	212453	0.122596754097542	0.960254500207194	0.24600737094668	-0.0277660343376338	0.0199552614452116	0.000123711992548574
446	rs550698819	0.0213412572070744	0.00725454	212453	0.0501323927297117	2.30189211122919	0.443791613520698	0.882454799725472	0.421690677516331	0.00725454	212453	0.00925370308178925	0.803491552296537	0.812121678111739	-0.573828035339069	0.308626764386403	0.000165112610054954
447	rs551186347	0.832969309012989	0.00288118	212453	0.125675006890181	0.210894867743055	0.241436537416379	-0.132795263968035	0.771324275661866	0.00288118	212453	0.0231977596767351	0.290643123021058	0.632933828740217	-0.474373527866841	-0.607168791834876	6.60777560181979e-05
448	rs551981048	0.733832598180026	0.00100147	212453	0.360880511140119	0.340031776248954	0.099780355713074	-0.0467898654826118	0.197006248039772	0.00100147	212453	0.0666132397888881	1.29012791805652	0.375187922993492	0.0770848501423383	0.0302949846597266	0.000124997776178037
449	rs553017728	0.796259267430055	0.00510496	212453	0.0710880519492079	0.258191305862897	0.360074727192885	-0.211200149505934	0.382048061123338	0.00510496	212453	0.0131218098634839	0.874128898935439	0.752986393023784	-0.411476974523097	-0.622677124029031	6.50609054355449e-05
450	rs554072384	0.318361835543013	0.0182646	212453	0.020135462321163	0.997829927172688	0.665164920265743	-0.215918013822052	0.741084960790431	0.0182646	212453	0.00371671048575679	0.330416916944309	0.914981926946042	-1.18249897943649	-1.39841699325855	2.99516366351696e-05
451	rs554076272	0.240716023234697	0.00269069	212453	0.134546586673139	1.17319897440979	0.229165180267347	0.0275704146762099	0.159093340184242	0.00269069	212453	0.0248353229508542	1.4081274295328	0.616947647971467	0.131857144346158	0.159427559022368	0.000142227589982685
452	rs554125208	0.917234539048367	0.00478036	212453	0.0758903718502682	0.103917853151309	0.345153780778963	-0.209813781295298	0.191961440382113	0.00478036	212453	0.0140082475547342	1.30479858710474	0.740627622835982	-0.0442862257805545	-0.254100007075853	9.40569974943125e-05
453	rs555448117	0.471098802181487	0.00129656	212453	0.278828432715151	0.720692379252776	0.125459325127809	-0.0344466064719086	0.30148450764406	0.00129656	212453	0.051467631736984	1.0332551550978	0.437313170138923	-0.0540747131837006	-0.0885213196556092	0.000110994388086282
454	rs55658633	0.358433010562959	0.316484	212453	0.00166903628508208	0.918355059271464	0.959945407096453	-1.20395850042742	0.826029200319237	0.316484	212453	0.000308079574381227	0.219797071695792	0.992356877885667	-2.41300379891396	-3.61696229934138	3.25775615560379e-06
455	rs556844867	0.892916606363244	0.00237604	212453	0.152316027259223	0.134614588856807	0.207990985307137	-0.114706741096843	0.719337994867823	0.00237604	212453	0.0281153005892578	0.359343688911354	0.587239572518429	-0.404529464023793	-0.519236205120636	7.21512605846504e-05
456	rs558888597	0.448825992577841	0.00248565	212453	0.145615328425217	0.757373725778216	0.215499443603957	-0.0595471463711559	0.178011065621574	0.00248565	212453	0.0268784500406576	1.34690427160411	0.598099985506283	0.0867459076197068	0.0271987612485509	0.000124611353671002
457	rs55906007	0.959709955593332	0.0034803	212453	0.10410309764739	0.0505175610296041	0.277579043428179	-0.16221943963808	0.0252889035462871	0.0034803	212453	0.0192159021955583	2.23696077916235	0.675494225654141	1.12735839232107	0.965138952682989	0.000318346341583751
458	rs559191156	0.825415081903281	0.000290453	212453	1.24341618596948	0.220585641762728	0.0311668190235456	-0.0150731609483791	0.322054224259189	0.000290453	212453	0.229516357898336	0.990245323359224	0.148413997250172	-0.00756106211130658	-0.0226342230596857	0.000118553784927731
459	rs55925192	0.0013372419740602	0.493142	212453	0.00144446799867053	3.20786512064259	0.965146904558725	3.28756653135075	0.328231305416944	0.493142	212453	0.00026662756838497	0.977682650058862	0.993378447998106	-2.03394571494168	1.25362081640908	0.00042480140540638
460	rs559667922	0.145477222243513	0.00139444	212453	0.259282025396842	1.45569402542649	0.133653198674263	0.0698735840055743	0.175667329827968	0.00139444	212453	0.0478596521495237	1.35421645792718	0.455271549811353	0.113727819282484	0.183601403288058	0.000145707671597707
461	rs560536993	0.88304553719138	0.00186878	212453	0.19356213558929	0.147109568865814	0.171260636485781	-0.0920716409627193	0.327918561373904	0.00186878	212453	0.0357287261407485	0.978314983782462	0.528201146889181	-0.122830557802844	-0.214902198765563	9.78170368845541e-05
462	rs561348537	0.130414535836997	0.0046135	212453	0.0786219753742148	1.51246922539754	0.337205647383739	0.180044350794039	0.69281614550578	0.0046135	212453	0.0145124614286671	0.395036236388763	0.733777175927792	-0.604456522944492	-0.424412172150453	7.9327812302668e-05
463	rs562437007	0.826485807078255	0.003649	212453	0.0993070310471173	0.219210845979286	0.287135542975365	-0.162333070662819	0.320532447713247	0.003649	212453	0.018330618771751	0.993364310108102	0.685746197147691	-0.240439368128903	-0.402772438791722	8.10631534507073e-05
464	rs56274559	0.984070040185498	0.0139098	212453	0.0263225945419018	0.01996657042164	0.603112714095172	-0.461931256958124	0.932324721251815	0.0139098	212453	0.00485876418359587	0.0849203399534306	0.891687515872927	-1.10815224275549	-1.57008349971361	2.52270659100668e-05
465	rs564127553	0.588808403982604	0.0028979	212453	0.124951995628141	0.540563612703582	0.242494792789133	-0.103432850905506	0.599735835999812	0.0028979	212453	0.0230643024212679	0.524780432084112	0.63427324911645	-0.4155967205948	-0.519029571500307	7.216617100128e-05
466	rs564565073	0.971357504967757	0.00130883	212453	0.276217869668192	0.0359057575507797	0.12649506507008	-0.0675392097089832	0.223997411663273	0.00130883	212453	0.050985760156605	1.21596721405358	0.439629233532279	0.0354343595165166	-0.0321048501924666	0.000117436306200148
467	rs565322570	0.218569218782109	0.00374477	212453	0.0967766220739486	1.23034158318011	0.29244763756758	0.0483730827388456	0.763216937897016	0.00374477	212453	0.0178635424556565	0.301259084979448	0.691281561799536	-0.556293477465697	-0.507920394726852	7.29723474391846e-05
468	rs565342102	0.56900751205202	0.00023576	212453	1.53178742879119	0.5695137944114	0.0254487338855756	-0.00876197986769083	0.528413616178018	0.00023576	212453	0.282745452164508	0.630429498241002	0.123936680537985	-0.0415296731302116	-0.0502916529979024	0.000115319819655865
469	rs565503841	0.241032164054785	0.00436114	212453	0.0831504023696311	1.17241080366758	0.324806084513972	0.026852955973806	0.861089314535942	0.00436114	212453	0.015348342513958	0.174987679519675	0.722695534918912	-0.630254895010377	-0.603401939036571	6.63271305821295e-05
470	rs565899173	0.26301650348407	0.00164624	212453	0.219679036298717	1.11928985249718	0.154036307936643	0.0128496773196536	0.241411525278138	0.00164624	212453	0.0405495222652147	1.17146597842486	0.496588916670385	-0.00243152546047676	0.0104181518591768	0.000122537746077597
471	rs56668168	0.0001927968793305	0.15846	212453	0.00270752083471991	3.72827245384519	0.936603184127729	5.1302285629091	0.670282683955726	0.15846	212453	0.000499768563358581	0.425760072263465	0.987659964955683	-2.10793583992928	3.02229272297983	0.00249063676302515
472	rs566801496	0.340699110727656	0.00126187	212453	0.286483739072768	0.952784812801701	0.122517587288121	-0.00973851771316041	0.0938771723820078	0.00126187	212453	0.0528806888079971	1.67529088796525	0.430660027540149	0.322706355680783	0.312967837967622	0.000165830934065018
473	rs567766980	0.540380912079078	0.00412735	212453	0.0878397555406136	0.612237079860641	0.312891712213047	-0.128990423637675	0.421621743665838	0.00412735	212453	0.0162139282067031	0.803610869555043	0.71156742245297	-0.391885244436713	-0.520875668074389	7.20330681783646e-05
474	rs570079959	0.558719719942509	0.000837598	212453	0.431414271164395	0.584744213784039	0.0848510587114807	-0.0298278419176983	0.984137747756203	0.000837598	212453	0.0796327355074716	0.0198816947211202	0.334356644360956	-0.203434544413224	-0.233262386330923	9.60374841906862e-05
475	rs570568278	0.782760676664425	0.00129058	212453	0.280118728053337	0.27572319793153	0.124953639055243	-0.0619895121838645	0.261547154809485	0.00129058	212453	0.0517058012975666	1.12274183501992	0.43617742208269	-0.011596271206142	-0.0735857833900065	0.000112664590431081
476	rs57081321	0.0008765970403212	0.494052	212453	0.0014444006569405	3.32740235545288	0.965148472796201	3.66454286083978	0.387916274306245	0.494052	212453	0.000266615138091087	0.863402374603556	0.993378754653781	-2.13847202264136	1.52607083819842	0.000557839786455699
477	rs57097009	0.79529032658875	0.434696	212453	0.00146925954280153	0.25944705633294	0.964569911327086	-1.63763298994648	0.421880060870341	0.434696	212453	0.000271203723159076	0.80316380845769	0.993265567003573	-2.1798968759587	-3.81752986590518	2.66571175232605e-06
478	rs572340346	0.571582600504302	0.000244568	212453	1.47663384359364	0.565722260151781	0.0263741971530983	-0.00914369644822363	0.550224595735076	0.000244568	212453	0.272564910731628	0.597423608113435	0.12797341808577	-0.0456298716651187	-0.0547735681133424	0.000114804122531665
479	rs57235797	0.250130124918971	0.0730998	212453	0.00532864831098623	1.15003337590612	0.882444138320032	-0.486870762726056	0.0157510677668245	0.0730998	212453	0.000983590182160209	2.41463308149014	0.97600038996612	0.980403312256845	0.493532549530789	0.000198647820658322
480	rs573294578	0.623103226374831	0.00364916	212453	0.0993026928067553	0.491457044580266	0.287144485106897	-0.134561253933135	0.324275397225222	0.00364916	212453	0.0183298179963238	0.985710088971089	0.685755611349944	-0.245643708814748	-0.380204962747882	8.29133427525577e-05
481	rs574148958	0.969633920677048	0.420156	212453	0.0014819873106494	0.0380674286153585	0.964273955836514	-1.66523898515684	0.992432915830273	0.420156	212453	0.000273553082089401	0.00948407574471214	0.993207624826848	-2.49593262862836	-4.16117161378521	1.89047732127183e-06
482	rs574304018	0.993578121928405	0.000596158	212453	0.605987731262865	0.00804871747620739	0.0619206806324364	-0.0319583799945586	0.936190004614062	0.000596158	212453	0.111856431161128	0.080059410746241	0.263406690741716	-0.152015525334346	-0.183973905328905	0.000100889620872176
483	rs574566323	0.389046936617509	0.00180612	212453	0.200264844552982	0.86134703715786	0.166482949573505	-0.029292151996774	0.345655124590417	0.00180612	212453	0.036965947729753	0.943050399131163	0.519710354772089	-0.135582307508045	-0.164874459504819	0.000102835076139306
484	rs575622794	0.652479693365062	0.000804592	212453	0.449096926541174	0.45032003685557	0.0817833804086124	-0.0343686239542804	0.302107842925243	0.000804592	212453	0.0828966938714086	1.0319237416784	0.325476615683848	-0.0235798774441945	-0.0579485013984749	0.000114440205114226
485	rs577914215	0.222998016424467	0.00648689	212453	0.0560216746112094	1.21859481911051	0.416572614068225	0.0398819712569347	0.726559189353139	0.00648689	212453	0.0103407779834434	0.349706214465566	0.794584462186016	-0.742773539366807	-0.702891568109873	6.00459074480935e-05
486	rs578231788	0.504689186948072	0.00637556	212453	0.05699353832164	0.667129862301464	0.412398606053077	-0.174081704798727	0.275412089406699	0.00637556	212453	0.0105201697443909	1.09068369085777	0.791762977091761	-0.31360213582337	-0.487683840622096	7.44640993474506e-05
487	rs58087008	0.695507792163909	0.000407913	212453	0.885474108250792	0.39139161108684	0.0432210902967374	-0.0187810062039232	0.829108561961181	0.000407913	212453	0.163445509743418	0.21584501039181	0.196612842674421	-0.104879266696135	-0.123660272900058	0.000107161890783314
488	rs58287333	0.0672217787319929	0.0255794	212453	0.0144853639841588	1.83018835340977	0.734142108541841	0.567140637921776	0.184493045503585	0.0255794	212453	0.00267378535199271	1.32704727291295	0.937343609667197	-0.55968822685019	0.00745241107158612	0.000122174869251315
489	rs5837215	0.906912316586374	0.271785	212453	0.00182423640349341	0.116934048299844	0.956383270554079	-1.55961866207884	0.985051507549911	0.271785	212453	0.000336727235820012	0.0187362530796624	0.991652093293256	-2.39269817434053	-3.95231683641937	2.32957098843486e-06
490	rs58463670	0.321765887638278	0.0709014	212453	0.00548087132360358	0.990835549144762	0.879490626188616	-0.626291671622874	0.0156113334452838	0.0709014	212453	0.00101168831361328	2.4178774529169	0.975331707734708	0.999840362958106	0.373548691335232	0.000176187655814923
491	rs58514402	0.322238182977651	0.070921	212453	0.00547947220233827	0.989868939588078	0.87951768265999	-0.627232609751943	0.0155639562019968	0.070921	212453	0.00101143005638558	2.41898326561929	0.975337849594735	1.00234218781727	0.375109578065324	0.000176462879529533
492	rs59092599	0.273847007828279	0.0694354	212453	0.0055877729822124	1.09424621397949	0.877428252869631	-0.524224135570977	0.0167147544144762	0.0694354	212453	0.0010314207890419	2.39292287040808	0.974862659659171	0.949370285015705	0.425146149444728	0.000185517109325214
493	rs59132638	0.180266904003413	0.0386049	212453	0.00972796246845708	1.33993368979917	0.804376411468143	-0.0936837958629012	0.704951112105647	0.0386049	212453	0.00179563893467506	0.378645523429908	0.957037648413951	-1.50510913787381	-1.59879293373671	2.45131088159298e-05
494	rs59224642	0.331849371916584	0.198231	212453	0.00227167077154161	0.970395538036835	0.946260208549151	-1.01626953567288	0.321014758984175	0.198231	212453	0.000419317045822281	0.99237473467727	0.98962582555893	-1.79692236996473	-2.8131919056376	7.27765762968895e-06
495	rs59420375	0.0454140255546337	0.244567	212453	0.0019542153208542	2.00079927535132	0.953420286712339	0.375069883729971	0.615236368464756	0.244567	212453	0.000360719434130473	0.502613027116158	0.991062611390781	-2.2335748705659	-1.85850498683593	1.89063146564903e-05
496	rs59553128	0.222655280842635	0.063042	212453	0.00611246121136454	1.21949787783812	0.867444481365959	-0.365355950972749	0.0271500103822197	0.063042	212453	0.00112827052668081	2.20935425236243	0.97256703206256	0.575664681061386	0.210308730088637	0.00014965156500277
497	rs59976218	0.287676906537572	0.0126707	212453	0.0288604825839038	1.06323166350545	0.580884688852733	-0.106470686903824	0.999332203995646	0.0126707	212453	0.00532722102590397	0.00083695827081437	0.882471925140535	-1.07053871039667	-1.17700939730049	3.73746087940829e-05
498	rs60276113	0.171396914714696	0.0197337	212453	0.0186643825965013	1.36772901357797	0.681844728088651	0.0651496835174692	0.888862941584339	0.0197337	212453	0.00344517078377103	0.139743138014219	0.920700719513388	-1.2582733234435	-1.19312363992603	3.67771718299601e-05
499	rs60410088	0.287494142064747	0.0126656	212453	0.0288719545675626	1.06363486434353	0.580787931040355	-0.106160931091206	0.982275246745836	0.0126656	212453	0.00532933858552475	0.02221651127831	0.882430700472947	-1.07014589587256	-1.17630682696377	3.74008763118773e-05
500	rs60540298	0.310644021632733	0.0129155	212453	0.0283204836876395	1.01387160598203	0.585475948661013	-0.139396345504934	0.886860270823091	0.0129155	212453	0.00522754516408216	0.142278192903371	0.884416783066226	-1.06993059606573	-1.20932694157067	3.6186062118426e-05
501	rs60976990	0.44892314833555	0.211945	212453	0.00216165567835171	0.757211522094481	0.948729345573076	-1.21333222921797	0.934089736054106	0.211945	212453	0.000399009876116988	0.0827004386785299	0.990123275858974	-2.30540128740762	-3.51873351662558	3.5940059549814e-06
502	rs61121197	0.312349632999017	0.0128365	212453	0.0284924968049304	1.01030406751315	0.584005575295667	-0.140490286910417	0.882868455608875	0.0128365	212453	0.0052592962580737	0.14733392597518	0.883796331518621	-1.0666130225739	-1.20710330948432	3.62666161352875e-05
503	rs6147088	0.336948090850443	0.19777	212453	0.00227565756028102	0.960212869937042	0.946170971863982	-1.0247822402724	0.331012199459332	0.19777	212453	0.00042005294844403	0.97207708832713	0.989607808060524	-1.81579329915464	-2.84057553942705	7.08107280588457e-06
504	rs62179911	0.0993047448764047	0.204362	212453	0.00222049889397913	1.6482335977005	0.94740709010675	-0.185688879570328	0.554061533879862	0.204362	212453	0.000409871469113947	0.591685013471836	0.989857144944714	-2.12222276274445	-2.30791164231478	1.20623534768428e-05
505	rs62179913	0.183960677352861	0.125516	212453	0.00328938921513311	1.32865845458511	0.924013961047452	-0.473006524340154	0.849292717264984	0.125516	212453	0.000607172916748524	0.190020945696714	0.985047643725572	-2.08365916025544	-2.55666568459559	9.40588236732586e-06
506	rs62181460	0.0590486536705423	0.402945	212453	0.00150074225832	1.88783091346412	0.963838182725054	0.0576383840198711	0.482354128466028	0.402945	212453	0.00027701496985514	0.702521291391365	0.993122256699945	-2.24466146987472	-2.18702308585484	1.36123555421218e-05
507	rs6434435	0.0002080990032316	0.158674	212453	0.00270455702041438	3.70897617827594	0.936668186977762	5.06295621636505	0.751498295698492	0.158674	212453	0.000499221486786337	0.316664358604129	0.987673306585678	-2.14847396559295	2.91448225077209	0.00223608805184884
508	rs6434439	0.303607153458522	0.196295	212453	0.002288549523621	1.02872875546214	0.945882524952938	-0.95779343750836	0.35402587104806	0.196295	212453	0.000422432615449605	0.926808692337062	0.989549549888095	-1.85555627250639	-2.81334971001475	7.27650927406974e-06
509	rs6434440	0.297539754268022	0.196836	212453	0.00228379678677473	1.04172379371611	0.945988843000753	-0.945994232341848	0.357924148130911	0.196836	212453	0.000421555330061725	0.919327786641852	0.989571026482788	-1.86340902024085	-2.8094032525827	7.30528244688057e-06
510	rs6434441	0.0598976798194632	0.401407	212453	0.00150262166724227	1.88154603077013	0.963794536179186	0.0467475428374236	0.452555659086471	0.401407	212453	0.000277361881127253	0.75116118122228	0.993113702879899	-2.20893209608163	-2.1621845532442	1.39547005523032e-05
511	rs6434442	0.0365031211662764	0.415039	212453	0.00148713502530549	2.0912783303184	0.964154308934604	0.444071990968579	0.48012132946734	0.415039	212453	0.0002745032745774	0.70610743326628	0.993184192174738	-2.24666062759318	-1.8025886366246	1.99936020581603e-05
512	rs6434443	0.0360371137000338	0.415877	212453	0.00148626760871408	2.09650842094721	0.964174467977401	0.454393719795615	0.497865462714977	0.415877	212453	0.00027434316221994	0.677852116787913	0.99318814062057	-2.26636830208193	-1.81197458228632	1.9806821124725e-05
513	rs6434444	0.0358979790688264	0.41592	212453	0.00148622335832781	2.09808113126264	0.964175496393323	0.457561898853912	0.499624814472453	0.41592	212453	0.000274334994248823	0.675080196905234	0.993188342047411	-2.26824537841827	-1.81068347956435	1.98324102809526e-05
514	rs6434447	0.0388776494927999	0.392901	212453	0.00151364339741213	2.06547953976706	0.963538652030082	0.399575789188445	0.144890529650887	0.392901	212453	0.000279396330569741	1.45781867394181	0.993063542256772	-1.43023518253466	-1.03065939334622	4.32648950610297e-05
515	rs6434448	0.701003199231399	0.394529	212453	0.00151145055377258	0.383966604924513	0.963589550988716	-1.58541856823134	0.133600781943053	0.394529	212453	0.000278991563854243	1.50005258409785	0.993073521629459	-1.36891584027224	-2.95433440850359	6.31966723071738e-06
516	rs6434449	0.841976557609176	0.393079	212453	0.00151340169225011	0.199365868385358	0.963544262080247	-1.63667933079915	0.142136952605818	0.393079	212453	0.000279351715348306	1.46787951830764	0.993064642218612	-1.41569788244521	-3.05237721324436	5.72947411291634e-06
517	rs6434450	0.850714431051485	0.392958	212453	0.00151356594527993	0.188206941686295	0.963540449710463	-1.63871072804381	0.141400192271124	0.392958	212453	0.000279382034044172	1.47059679114438	0.99306389472887	-1.41168017110071	-3.05039089914452	5.74086595827754e-06
518	rs6434451	0.913681223320964	0.40633	212453	0.00149672575234937	0.108396442074244	0.96393147350271	-1.65550432250407	0.100972242117522	0.40633	212453	0.000276273581869156	1.64015837225789	0.993140537659037	-1.15522975174433	-2.8107340742484	7.29556688500026e-06
519	rs6434452	0.5609123470546	0.335934	212453	0.00161845644455919	0.581486896494793	0.961112050209859	-1.46104645290167	0.619832008910733	0.335934	212453	0.000298743279011354	0.496088448385729	0.992586784234362	-2.33010581445644	-3.7911522673581	2.7369624061727e-06
520	rs6434453	0.952006031728212	0.407288	212453	0.00149561870454922	0.0601878383718784	0.96395718990966	-1.65977793488921	0.0890204940047973	0.407288	212453	0.000276069237111562	1.70058738834635	0.993145576459155	-1.05534328642369	-2.7151212213129	8.02755293041231e-06
521	rs6705162	0.341024043896741	0.196936	212453	0.00228292136331919	0.952143828463734	0.946008428705694	-1.03064851268399	0.335254796475523	0.196936	212453	0.000421393739754795	0.963583472058416	0.989574982434602	-1.82236663785033	-2.85301515053432	6.99353262571224e-06
522	rs6706302	0.85168304195426	0.00549081	212453	0.0661181975671576	0.186971419169083	0.376938177589058	-0.229966204726368	0.645933784213016	0.00549081	212453	0.0122044477686967	0.459418334953776	0.766218238285535	-0.645822615185124	-0.875788819911491	5.05120611287242e-05
523	rs6709270	0.324636987776013	0.197494	212453	0.00227805407235376	0.984973703900053	0.946117338597109	-1.00152442508809	0.343667133100622	0.197494	212453	0.000420495309359707	0.946944357712204	0.989596977816788	-1.83914186576094	-2.84066629084902	7.08043021761664e-06
524	rs6709982	0.810816727879906	0.373376	212453	0.0015431665439534	0.239372531181727	0.962853901800656	-1.61886288748193	0.953550503927657	0.373376	212453	0.000284845869625376	0.0582487321725292	0.992929205425106	-2.47420674718081	-4.09306963466275	2.02370770656862e-06
525	rs6712821	0.325319427984262	0.198841	212453	0.00226642612742495	0.983585356541313	0.946377625574679	-1.00511257462313	0.322893275057019	0.198841	212453	0.000418348961580085	0.988529743434146	0.989649528683674	-1.80182327840787	-2.806935853031	7.32332975331687e-06
526	rs6712912	0.0762430041200757	0.356178	212453	0.00157446611620764	1.77291372442707	0.962129011787987	-0.124691916144488	0.0905982898642727	0.356178	212453	0.000290623310765865	1.69225014127715	0.992786825149756	-1.04439599448222	-1.16908791062671	3.76718469894797e-05
527	rs6715106	0.0799907925856942	0.110291	212453	0.00367940982987481	1.75073949728008	0.915763288830925	0.166385667664349	0.669694912923695	0.110291	212453	0.000679164991494592	0.426566759858321	0.983304352691689	-1.95684297988742	-1.79045731222307	2.02376281175782e-05
528	rs6715714	0.336854225877258	0.197786	212453	0.00227551885366405	0.960399428014285	0.946174076265256	-1.02464013591572	0.333217652132741	0.197786	212453	0.000420027345240611	0.967653092461319	0.989608434906463	-1.8200692556459	-2.84470939156162	7.05186111794935e-06
529	rs6715826	0.338187849423514	0.198332	212453	0.00227079998569832	0.957751958781079	0.946279701674285	-1.02797628410827	0.323260767710059	0.198332	212453	0.00041915631155043	0.987779258678277	0.989629760989577	-1.80161283431361	-2.82958911842189	7.15929737007921e-06
530	rs6719707	0.336898440003272	0.197765	212453	0.00227570091107286	0.960311547595296	0.946170001631438	-1.02468401977875	0.330484427309117	0.197765	212453	0.000420060950363232	0.973138589107217	0.989607612148852	-1.81476227126906	-2.83944629104782	7.08907361247255e-06
531	rs6723644	0.242339942216203	0.322863	212453	0.00165147270251402	1.16915809222586	0.96035019663508	-0.957468588419771	0.817512308240809	0.322863	212453	0.000304837595108193	0.230745776822281	0.992436699580072	-2.41580335224875	-3.37327194066853	4.15673130423479e-06
532	rs6736175	0.079407221482272	0.48555	212453	0.00144540346827804	1.75413591183817	0.965125120102056	-0.193152719840982	0.859934355644508	0.48555	212453	0.000266800242329273	0.176457728067138	0.993374188146969	-2.49292567552908	-2.68607839537006	8.264114330927e-06
533	rs6736458	0.0009793546732136	0.493099	212453	0.00144447141772469	3.29639140769213	0.965146824936777	3.56543191548578	0.348373410339913	0.493099	212453	0.000266628199492132	0.937749010812907	0.993378432428681	-2.07193638282275	1.49349553266303	0.000539960773132029
534	rs6738515	0.554772595787507	0.395796	212453	0.00150977150924459	0.59062367870297	0.963628527588779	-1.4889109488406	0.144379655093944	0.395796	212453	0.000278681636905276	1.45967412999965	0.993081162898591	-1.42880030848024	-2.91771125732084	6.55540371765602e-06
535	rs6738544	0.332802821821938	0.198317	212453	0.00227092924968926	0.968483767894013	0.946276807962391	-1.01816996457777	0.320694122131955	0.198317	212453	0.000419180171783826	0.993032488521474	0.989629176791754	-1.79643608100746	-2.81460604558523	7.26737327678065e-06
536	rs6740131	0.0810737011987208	0.288269	212453	0.00175975577327674	1.74448989917962	0.957860008022296	-0.125877686438241	0.460645677196537	0.288269	212453	0.000324825058922757	0.737784066507708	0.991944786903647	-2.14074756763142	-2.26662525406966	1.25707879781236e-05
537	rs6744380	0.0371834771800423	0.415597	212453	0.00148655636876955	2.08374380695945	0.964167757006494	0.428748963125124	0.486101543415256	0.415597	212453	0.000274396463083308	0.696522704720825	0.993186826192794	-2.25352935388801	-1.82478039076289	1.95547959043226e-05
538	rs6744443	0.0546009249754273	0.113829	212453	0.00357928077984916	1.92203840898535	0.917867373765742	0.445697376727063	0.413829074742768	0.113829	212453	0.000660682640097669	0.81717386673352	0.983751314606653	-1.73141028967815	-1.28571291295109	3.35248866786441e-05
539	rs6745710	0.705368400511635	0.484213	212453	0.00144563743406928	0.378083721774351	0.96511967185041	-1.60893551005596	0.810509482103032	0.484213	212453	0.00026684342897658	0.239768817278192	0.99337312274186	-2.47975673745262	-4.08869224750858	2.0325856756648e-06
540	rs6749371	0.090834326412365	0.112788	212453	0.00360807801657039	1.69101296539358	0.91726124652411	0.0654320719802373	0.579914542934272	0.112788	212453	0.000665998186866622	0.553509550117603	0.983622726194836	-1.90525268914612	-1.83982061716589	1.92628880295669e-05
541	rs6751855	0.55192110317073	0.152589	212453	0.00279221527426412	0.594883865219797	0.934749457199908	-1.19936270379211	0.695981987641909	0.152589	212453	0.000515401912447785	0.390750066166762	0.987278864626308	-2.10687359313705	-3.30623629692917	4.44493241879412e-06
542	rs6752035	0.568622447068299	0.395731	212453	0.00150985706397182	0.570081463205428	0.963626541482787	-1.5003720860388	0.143735485418902	0.395731	212453	0.000278697429050832	1.46202089010705	0.993080773539369	-1.42536804868398	-2.92574013472278	6.50298191062239e-06
543	rs6752638	0.98595401528881	0.426487	212453	0.00147610468329057	0.0176049405635182	0.964410720472377	-1.6677059598663	0.774561667035868	0.426487	212453	0.000272467235514854	0.286413198454674	0.99323440419179	-2.45721371384832	-4.12491967371462	1.96026817564988e-06
544	rs6752770	0.723849035405505	0.170344	212453	0.00255470832422295	0.353319356954256	0.939966494312246	-1.34775606662158	0.375510426311666	0.170344	212453	0.000471561619258672	0.886198770070244	0.988348321626555	-1.83805370411018	-3.18580977073176	5.01378536247812e-06
545	rs6755660	0.219694406618978	0.366017	212453	0.0015559203206655	1.22734111996194	0.962558395803552	-0.917503662187919	0.601215266528211	0.366017	212453	0.00028720002940988	0.522653695878778	0.992871184167671	-2.33619530568806	-3.25369896787598	4.68470053660465e-06
546	rs6759097	0.816575978532272	0.394053	212453	0.00151208757452251	0.23195112063799	0.963574764294665	-1.63032592971402	0.137721581119254	0.394053	212453	0.000279109148524669	1.48432929901588	0.993070622602514	-1.39200943986294	-3.02233536957696	5.90420962543901e-06
547	rs71030323	7.7067274438958e-05	0.362562	212453	0.0015622336525037	3.95334164557112	0.962412182522111	5.88018912977596	0.661363160474844	0.362562	212453	0.000288365377702798	0.438031898090364	0.992842465188166	-2.37454552184487	3.5056436079311	0.00403856443460932
548	rs71301540	0.0620854738356822	0.402819	212453	0.00150089494123891	1.86568482621848	0.963834636738219	0.0176213840784272	0.460060556047745	0.402819	212453	0.000277043152878538	0.738747138664297	0.993121561783297	-2.21868510531627	-2.20106372123785	1.34225649295704e-05
549	rs71971244	0.0989304535227398	0.1133	212453	0.00359384716650545	1.65006103350272	0.917560678855003	0.00127550024097234	0.834613105630796	0.1133	212453	0.000663371381044438	0.208788811950867	0.983686267062606	-2.03643320358284	-2.03515770334186	1.58448299115541e-05
550	rs72019612	0.177561170797236	0.320014	212453	0.00165919439888445	1.34830230586539	0.960172191929643	-0.738837270374766	0.815655182600665	0.320014	212453	0.000306262906800076	0.233136796446388	0.992401604993541	-2.41293923264009	-3.15177650301485	5.18735772613645e-06
551	rs72908601	0.522613952337967	0.333662	212453	0.00162392098079442	0.63932127290185	0.960985872005097	-1.42552303132785	0.573648681869979	0.333662	212453	0.000299751952107672	0.562686054687517	0.992561940518545	-2.29344234801965	-3.7189653793475	2.94184101973912e-06
552	rs72911211	0.513343420428455	0.162244	212453	0.00265631778836352	0.653640538335619	0.93772744751334	-1.18779713150258	0.514878787867533	0.162244	212453	0.000490317233348866	0.651259809130974	0.987890506500032	-1.99738116040591	-3.18517829190849	5.01695246163172e-06
553	rs72913156	0.025216220879824	0.437861	212453	0.00146685181027751	2.2380741375094	0.964625918143273	0.745006022746875	0.470800591709723	0.437861	212453	0.000270759291112958	0.721177047342733	0.993276528779712	-2.24277561314607	-1.4977695903992	2.71189127386125e-05
554	rs73979322	0.0163964564557851	0.0304828	212453	0.0122167545273481	2.39996908720091	0.766037651364379	1.47983406349354	0.839846081012594	0.0304828	212453	0.00225503337988858	0.202090363812781	0.946632786688038	-1.44594886692017	0.0338851965733686	0.000125447351235209
555	rs73979324	0.204184607686598	0.0391586	212453	0.00959593635080433	1.26971937796413	0.806517689616143	-0.171155807228775	0.948119327937599	0.0391586	212453	0.00177126885327107	0.0650686666480434	0.957596000746519	-1.57822910170995	-1.74938490893872	2.10861421162208e-05
556	rs73979325	0.317297024895648	0.0401277	212453	0.00937364486399398	1.00002786112891	0.810148817454841	-0.425660401039673	0.911340981040922	0.0401277	212453	0.00173023711102723	0.111347259086559	0.958537568180507	-1.58554168350902	-2.0112020845487	1.62289855890792e-05
557	rs73981215	0.989264238973279	0.0269385	212453	0.0137737603788478	0.01345568709633	0.743857221778639	-0.680942791547485	0.561848207959406	0.0269385	212453	0.00254243378234031	0.580098481145897	0.94023769783957	-1.25048841689877	-1.93143120844626	1.7576622524472e-05
558	rs73981270	0.188273848457988	0.0200484	212453	0.018377307298747	1.31570269756466	0.685197756643677	0.0151585515844012	0.997563476351543	0.0200484	212453	0.00339218090192243	0.00305373428066915	0.921825065451547	-1.27439880829683	-1.25924025671243	3.44242309741068e-05
559	rs73982684	0.241087670151704	0.0775523	212453	0.00504695912899316	1.17227249655116	0.887962268118009	-0.484330786376195	0.38366572236574	0.0775523	212453	0.000931594498140702	0.87116196849917	0.977240209926759	-1.52055482502783	-2.00488561140402	1.63318199741281e-05
560	rs7423529	0.0593512677540367	0.403134	212453	0.00150051366344482	1.88558227532167	0.963843491779078	0.0534853065237579	0.480489608872357	0.403134	212453	0.000276972774600022	0.705515308060779	0.993123297121906	-2.24264350820575	-2.18915820168199	1.35833225917443e-05
561	rs74607674	0.0368799225212403	0.417827	212453	0.00148428624198148	2.08709085549155	0.964220518744772	0.434856985762016	0.500400805373304	0.417827	212453	0.000273977431034147	0.673859244024289	0.993197159840909	-2.26970893958752	-1.8348519538255	1.93588370068364e-05
562	rs74646748	0.0390337251698117	0.0658531	212453	0.00586914476379203	2.06383118515458	0.872045908115013	0.829153936337337	0.577703501715998	0.0658531	212453	0.00108335788560878	0.556742314439112	0.973630249780818	-1.66687468338712	-0.837720747049783	5.24720273309611e-05
563	rs74677754	0.383613603950622	0.0245429	212453	0.0150810705116393	0.871257438576306	0.726202298329469	-0.372056601593962	0.27844088150071	0.0245429	212453	0.00278374402400163	1.08382842049459	0.934934539098777	-0.817054369404139	-1.1891109709981	3.69250429250815e-05
564	rs74735814	0.71945726101384	0.00971946	212453	0.0375116217822965	0.359184246281554	0.516051645936996	-0.329599773436825	0.0113757489735713	0.00971946	212453	0.00692409420713771	2.53093943382912	0.85244053563245	1.77345772336002	1.4438579499232	0.000513812756351118
565	rs74925542	0.257890889436429	0.0727416	212453	0.00535281947312532	1.13139021188384	0.881973832381089	-0.503941886766882	0.0157881047803613	0.0727416	212453	0.000988051823534139	2.41377739637557	0.975894150134581	0.980286078664257	0.476344191897376	0.000195262567687535
566	rs75013031	0.253970339781293	0.072603	212453	0.00536223656082631	1.14075872832139	0.881790736802934	-0.493898824385127	0.0154017475289409	0.072603	212453	0.00098979007955455	2.42279187856209	0.975852765343918	1.00229636349198	0.508397539106855	0.000201622774993723
567	rs75066818	0.0034738415069623	0.471103	212453	0.00144903624610035	2.92236502539802	0.965040532245507	2.44404496808631	0.244095065481686	0.471103	212453	0.000267470799737354	1.16481208624368	0.993357645900644	-1.83325695501292	0.610788013073384	0.000223360928153857
568	rs75106958	0.268415134660472	0.0719852	212453	0.00540465659286855	1.10671970152505	0.880966909598488	-0.524660188739357	0.0151171527016262	0.0719852	212453	0.000997620194174359	2.42956023568347	0.975666387720814	1.02161536552294	0.496955176783587	0.000199328882949344
569	rs75134431	0.182424850914263	0.0167112	212453	0.0219723998271315	1.33332598180108	0.645448620863122	0.0552747760280258	0.512748029450388	0.0167112	212453	0.00405578215847111	0.65456474416083	0.907939844448063	-0.998150840479443	-0.942876064451417	4.72345160438214e-05
570	rs7558921	0.0966762953888656	0.204467	212453	0.00221965152695868	1.66118500907291	0.947426104984752	-0.165539738640849	0.548491624173428	0.204467	212453	0.000409715057612688	0.600021924285747	0.989860976326397	-2.11749378788106	-2.28303352652191	1.23662060718366e-05
571	rs7560255	0.731634202979193	0.437814	212453	0.00146688663381578	0.342952489191854	0.964625108058642	-1.61414861781525	0.344270650389444	0.437814	212453	0.000270765719026446	0.9457607083736	0.99327637023553	-2.05683892471561	-3.67098754253085	3.08642486478187e-06
572	rs7561334	0.442153431630458	0.332598	212453	0.00162651879235599	0.768561898459087	0.960925899173325	-1.33734430067629	0.650310850029575	0.332598	212453	0.00030023146995121	0.453330393824583	0.992550130383865	-2.34779065654801	-3.6851349572243	3.04306735380592e-06
573	rs7561569	0.001134801758209	0.490576	212453	0.0014447094817068	3.25478014881266	0.965141281003683	3.43393136020715	0.313473620600256	0.490576	212453	0.000266672142605255	1.00796009335539	0.993377348352483	-2.00400219679041	1.42992916341675	0.000506705580238526
574	rs7561832	0.137046516198634	0.352601	212453	0.00158165099396974	1.48687996673114	0.961962765879616	-0.571235446620151	0.0599156120388147	0.352601	212453	0.000291949533630349	1.88141408724177	0.992754147242573	-0.706627661009083	-1.27786310762923	3.37890861129208e-05
575	rs7562024	0.936117577335633	0.108732	212453	0.00372563694942582	0.0801504765857775	0.914795136003736	-1.22841001159713	0.870259153606781	0.108732	212453	0.000687697838529397	0.163329315208611	0.983098138379356	-2.02705296238449	-3.25546297398161	4.67644398070351e-06
576	rs7562784	0.828914239068069	0.318381	212453	0.00166370910052106	0.216094304653998	0.960068147161188	-1.58787444799744	0.837103003178252	0.318381	212453	0.000307096254385803	0.205600479196517	0.992381087130473	-2.41758604688343	-4.00546049488087	2.20900119858111e-06
577	rs7566274	0.0361601314032247	0.414782	212453	0.00148740297416697	2.09512219490387	0.964148081886612	0.451902740288209	0.477035830025275	0.414782	212453	0.000274552734000146	0.711078116307053	0.993182972488522	-2.24307328562683	-1.79117054533862	2.02231991172567e-05
578	rs7566808	0.189531325550459	0.492625	212453	0.00144451052416822	1.31196683313633	0.965145914238127	-0.847660388493816	0.688205279586121	0.492625	212453	0.000266635417966999	0.401291827848384	0.99337825434881	-2.42871372642104	-3.27637411491486	4.57966955973485e-06
579	rs7567778	0.0008662235765105	0.492214	212453	0.00144454653686918	3.3307178374345	0.965145075587107	3.6752255201654	0.394870782168217	0.492214	212453	0.000266642065382448	0.850817422090102	0.993378090357038	-2.14913736762937	1.52608815253603	0.000557849445165709
580	rs7568275	2.7424580934863e-05	0.336666	212453	0.00161671960678806	4.19386121544817	0.961152161389377	6.82854746947169	0.709435636102537	0.336666	212453	0.000298422684278884	0.37261415513113	0.992594680774062	-2.38387178914358	4.44467568032812	0.0103286476861954
581	rs7569465	0.992565326904793	0.408289	212453	0.001494475845358	0.00931811573922817	0.963983739644582	-1.66185053293741	0.0930550613963292	0.408289	212453	0.000275858282097369	1.6794978301384	0.993150778310788	-1.09111349106564	-2.75296402400305	7.72944404211098e-06
582	rs7570115	0.491333074479727	0.396213	212453	0.0015092241413199	0.688190104688357	0.963641234628195	-1.42896703067631	0.145645140895298	0.396213	212453	0.000278580600829083	1.45508713281964	0.993083653975052	-1.4356164734851	-2.86458350416142	6.9130951289548e-06
583	rs7570504	0.200827415847695	0.323276	212453	0.00165036946477669	1.27919778450607	0.960375634454518	-0.828401648535675	0.86049351168964	0.323276	212453	0.000304633953632213	0.175745978662856	0.992441713923449	-2.42722881252859	-3.25563046106426	4.67566080233199e-06
584	rs7571392	0.243986052197842	0.0738372	212453	0.00527963221201476	1.16508138235059	0.883399401583173	-0.474930801612709	0.0140611227650226	0.0738372	212453	0.000974542530504023	2.45569810386393	0.976215902110963	1.07414310554654	0.599212303933834	0.000220790274292047
585	rs7572482	0.0018178581851372	0.494842	212453	0.0014443499603621	3.11848107102741	0.965149653408885	3.01465750757534	0.286361085489839	0.494842	212453	0.00026660578024762	1.06613839500262	0.993378985512149	-1.94419069041342	1.07046681716192	0.000353706608188994
586	rs7573527	0.54169521585353	0.395889	212453	0.0015096492097848	0.610251505297971	0.963631366717767	-1.47759281455046	0.145201131273527	0.395889	212453	0.000278659062221997	1.45669304215403	0.993081719483473	-1.43315683936881	-2.91074965391927	6.60119905802246e-06
587	rs7574070	0.0014717024064056	0.495949	212453	0.00144429105958453	3.1802062964661	0.965151025083091	3.20226401642551	0.265072088561164	0.495949	212453	0.000266594908029535	1.11448287165364	0.993379253730333	-1.89184927932626	1.31041473709925	0.000449625807973286
588	rs7574608	0.077083246950069	0.11057	212453	0.00367127687752742	1.76786636512094	0.915933832486208	0.193232040866919	0.63645543575	0.11057	212453	0.000677663767992117	0.472660466387435	0.98334064188501	-1.93754854374929	-1.74431650288237	2.11932865429915e-05
589	rs7574865	2.35168960775596e-05	0.335936	212453	0.00161845168342451	4.22858185076998	0.961112160160704	6.96924052087125	0.672425229701032	0.335936	212453	0.000298742400175849	0.422821870396385	0.992586805880708	-2.36352043086303	4.60572009000822	0.0121334460156392
590	rs7574909	0.295568399569842	0.196861	212453	0.00228357784089286	1.04598404334522	0.945993741364895	-0.941830014218585	0.35904261638036	0.196861	212453	0.000421514915868996	0.917190896416477	0.989572015874558	-1.8653977965733	-2.80722781079188	7.3211919624474e-06
591	rs7575463	0.101418924325433	0.353848	212453	0.00157911872846998	1.63801327623473	0.962021351660137	-0.34477185310546	0.0703412367698098	0.353848	212453	0.000291482114626724	1.80970699776235	0.992765664122321	-0.838785016758902	-1.18355686986436	3.71306989363243e-05
592	rs7576984	0.423770772415409	0.120741	212453	0.00340090602601418	0.799896488584261	0.921639745862086	-0.978370817925211	0.724551066424235	0.120741	212453	0.000627757281474244	0.352382977356908	0.984548561784372	-2.02389904603628	-3.00226986396149	6.0238771565285e-06
593	rs75792560	0.301363742128462	0.07099	212453	0.00547455291049368	1.03351331614897	0.879612826072879	-0.588742019335578	0.0161759576042088	0.07099	212453	0.00101052202739227	2.40492110387836	0.975359444907399	0.968885833723811	0.380143814388233	0.000177353475220993
594	rs7579443	0.817440780487267	0.375738	212453	0.001539267868344	0.230837843154403	0.96294427063032	-1.62201037308528	0.936143659132552	0.375738	212453	0.000284126231392745	0.0801176827775831	0.992946943176557	-2.47396029676278	-4.09597066984806	2.01784536684543e-06
595	rs7579720	0.328550399797994	0.198197	212453	0.00227196412326118	0.977037879312706	0.946253641855005	-1.01009139388541	0.320480050216677	0.198197	212453	0.000419371194239375	0.99347187452774	0.989624499791844	-1.79578105647802	-2.80587245036342	7.33112154388328e-06
596	rs75815534	0.521953723390209	0.0440974	212453	0.00856524116521956	0.640336704083409	0.823634332709674	-0.698740048618804	0.758769735199515	0.0440974	212453	0.00158101766644554	0.307096744995695	0.961977417697466	-1.58942623158481	-2.28816628020361	1.23028959985912e-05
597	rs75822823	0.218028365996167	0.0357508	212453	0.0104734839321017	1.23178778876189	0.792495323956815	-0.185073666411449	0.540346073557235	0.0357508	212453	0.00193325124260664	0.612289744714312	0.953896938937033	-1.35963058915669	-1.54470425556814	2.58755033966808e-05
598	rs7582694	2.58154678434131e-05	0.337986	212453	0.00161361654164683	4.20754966487187	0.961223833068392	6.88352591838712	0.754367552696858	0.337986	212453	0.00029784990404844	0.312885633614505	0.992608789184593	-2.40514493653616	4.47838098185096	0.0106827112617876
599	rs75885142	0.322547737576452	0.0709261	212453	0.00547910827285672	0.989235900079473	0.87952472066989	-0.627809327145117	0.0158777880382665	0.0709261	212453	0.00101136288035065	2.41171268872325	0.9753394471844	0.985186561503991	0.357377234358874	0.000173361358981194
600	rs7589450	0.391825773857912	0.322852	212453	0.00165150214196922	0.856311008249915	0.960349517855561	-1.26172903968975	0.800546936643343	0.322852	212453	0.000304843029199056	0.252639327513579	0.992436565775031	-2.41054302404223	-3.67227206373198	3.08246283180983e-06
601	rs7594501	0.0006498004383791	0.170562	212453	0.00255211367312531	3.40992794835769	0.940023809563727	4.05821066146061	0.854590577330303	0.170562	212453	0.000471082684790336	0.183264385535939	0.988360017732677	-2.21005723181194	1.84815342964867	0.00076981820653004
602	rs7594609	0.955509699518243	0.411144	212453	0.0014912936243834	0.0557892491791784	0.964057673451111	-1.66141954674799	0.0656538199790679	0.411144	212453	0.000275270890863156	1.8407798967254	0.99316526283314	-0.810212970752885	-2.47163251750087	1.02406843087791e-05
603	rs7595886	0.408410594960889	0.319272	212453	0.00166123768756607	0.826693873066853	0.960125099978442	-1.28291843981424	0.838569958720875	0.319272	212453	0.000306640067867812	0.203723011494023	0.99239231880029	-2.41870476729654	-3.70162320711078	2.99330388252605e-06
604	rs7596818	0.860652233224821	0.234527	212453	0.00201114552766365	0.17554395835071	0.952128286377258	-1.50494499847539	0.171212709428047	0.234527	212453	0.000371227913808271	1.36831751891325	0.990804641498623	-1.41699000210272	-2.92193500057811	6.52777376738949e-06
605	rs7601754	0.0001001313335173	0.179577	212453	0.00245062964877408	3.89027342250355	0.942271064786318	5.70427386004762	0.730664487777291	0.179577	212453	0.000452350225042115	0.34424174872328	0.988817702246578	-2.18812302808074	3.51615083196688	0.00408122225106648
606	rs7606940	0.965754854803611	0.407489	212453	0.00149538808317679	0.0429331103865067	0.963962547351544	-1.66070985205424	0.0878739199118645	0.407489	212453	0.000276026667794828	1.70672101153294	0.993146626153777	-1.04504038695547	-2.70575023900971	8.10313256146716e-06
607	rs76373758	0.861678585577241	0.0269117	212453	0.0137870972463197	0.174237792594338	0.743672777447326	-0.669361709142979	0.462004281200343	0.0269117	212453	0.00254489557211148	0.735550524868309	0.940183292545682	-1.15389930020934	-1.82326100935232	1.95845296804603e-05
608	rs76468702	0.316903473930538	0.0709116	212453	0.00548014311234863	1.00084143495361	0.879504708267713	-0.6175795883004	0.0154529002074642	0.0709116	212453	0.00101155389651553	2.42158703285357	0.975334904425519	1.00853970097175	0.390960112671346	0.00017928219531269
609	rs76703587	0.154464612765307	0.0160214	212453	0.0229023530789942	1.42393733565951	0.635906258542778	0.139509024925101	0.0126555201604024	0.0160214	212453	0.00422743786457473	2.49331868541123	0.904415944746354	1.63733866582295	1.77684769074805	0.000716837124747249
610	rs76950048	0.446294978097239	0.0269357	212453	0.0137751525403964	0.761606359522213	0.743837964382373	-0.465243075630544	0.910003159124151	0.0269357	212453	0.00254269075490656	0.113034555893649	0.940232018478678	-1.4026360104247	-1.86787908605525	1.87299130817144e-05
611	rs77104707	0.620123229355035	0.0383496	212453	0.00979012343454339	0.49567570692395	0.803372179877924	-0.714529262091466	0.522972677599834	0.0383496	212453	0.00180711293565764	0.638769830288957	0.956774988542288	-1.37547302675623	-2.0900022888477	1.49992270992938e-05
612	rs77150750	0.967633287304746	0.0897868	212453	0.00441784627079506	0.0405767906348617	0.900538935547179	-1.15325315387163	0.939396418329066	0.0897868	212453	0.000815469508334446	0.0760285072431765	0.980020577536957	-1.95369378287637	-3.106946936748	5.42519598564747e-06
613	rs77263728	0.889223844968134	0.0692521	212453	0.00560145962573711	0.139286389093002	0.877164904989671	-1.03994745126566	0.263892471162851	0.0692521	212453	0.00103394714233301	1.11723824738914	0.974802639903332	-1.23212331410214	-2.2720707653678	1.25025196568196e-05
614	rs77470996	0.217370197515712	0.0357718	212453	0.0104675633940072	1.23355117150567	0.792588294539099	-0.183504380992349	0.536610294429278	0.0357718	212453	0.00193215839826733	0.617946971911302	0.953921799590761	-1.35657610376695	-1.5400804847593	2.59954228202666e-05
615	rs77542185	0.0566526200814505	0.0241768	212453	0.015303693724144	1.90598139084388	0.72327899470008	0.671378590377421	0.764407606498879	0.0241768	212453	0.00282483699793445	0.299697892239925	0.934037413894402	-1.31738671517528	-0.646008124797855	6.35605399726026e-05
616	rs77608318	0.708152838043879	0.0617028	212453	0.00623621285159835	0.374338034729743	0.865122758396879	-0.941080739803207	0.800406303113596	0.0617028	212453	0.00115111326113361	0.252821305383795	0.972027165976557	-1.75719541274919	-2.69827615255239	8.16392296819542e-06
617	rs77698891	0.980070438658476	0.0898304	212453	0.00441591355508917	0.0249805988451614	0.900578121631741	-1.15391054858917	0.949681548247231	0.0898304	212453	0.000815112757413334	0.0631066885218434	0.980029143561161	-1.95478916254314	-3.10869971113231	5.41569516991956e-06
618	rs77786897	0.242394633203735	0.0729758	212453	0.0053369887369214	1.16902233390538	0.882281799351727	-0.466861836242215	0.0145737058618577	0.0729758	212453	0.000985129702238491	2.44280261007817	0.97596372856703	1.04783101991602	0.58096918367381	0.000216798889123317
619	rs78196109	0.321731067535648	0.0712171	212453	0.00545842976611331	0.990906849342531	0.879924806153726	-0.627821065818306	0.0157246142388479	0.0712171	212453	0.00100754593184372	2.41524533504329	0.975430230974604	0.991922999124977	0.364101933306671	0.00017453109056782
620	rs78299084	0.443380919798836	0.0460795	212453	0.00821384082607515	0.766496523243692	0.829637284950903	-0.641199777217376	0.414347764434185	0.0460795	212453	0.00151615432711095	0.816266439775643	0.963480376453826	-1.3339736618128	-1.97517343903018	1.68243547289982e-05
621	rs78508787	0.551426965681109	0.0210322	212453	0.0175352964435308	0.59562321309861	0.695225408967151	-0.470769890202227	0.787266914020405	0.0210322	212453	0.00323675807006554	0.269861361094687	0.925138742714698	-1.26237270494316	-1.73314259514539	2.1431426369929e-05
622	rs78521042	0.866167730812929	0.0782674	212453	0.00500472671328321	0.168528237789785	0.888795531519003	-1.08557067512725	0.913036417056303	0.0782674	212453	0.000923799014739109	0.109209384527335	0.977426362239576	-1.88965753172079	-2.97522820684805	6.18899524872721e-06
623	rs78708765	0.232064655247604	0.035371	212453	0.0105817761501991	1.19505726997297	0.790798644184079	-0.217534794325736	0.592562276343	0.035371	212453	0.00195324039488478	0.535126659343783	0.953442442669508	-1.39701882277888	-1.61455361710462	2.41297940553599e-05
624	rs79033219	0.237605232297575	0.0124482	212453	0.0293697182491546	1.18099368422922	0.576620476622557	-0.0276235665649263	0.909008407355536	0.0124482	212453	0.00542121844729764	0.114289371816353	0.880645684272255	-1.05707785968455	-1.08470142624947	4.09888277496099e-05
625	rs79105549	0.640287465498739	0.0337442	212453	0.0110732466136136	0.467296911964024	0.783188903235652	-0.6788533409954	0.903830307233877	0.0337442	212453	0.00204395862105099	0.120824167760687	0.951385200440484	-1.50496924969335	-2.18382259068875	1.36559916115003e-05
626	rs79292770	0.325953763635345	0.0721946	212453	0.00539019667905473	0.982296570428795	0.881247558428359	-0.64019636618528	0.0162577334912446	0.0721946	212453	0.000994951106549862	2.4030776805336	0.975729911130669	0.958058630281185	0.317862264095905	0.000166644570839879
627	rs79385886	0.000178619965028	0.137076	212453	0.0030523353873754	3.74748015303651	0.929101746515929	5.20071538698124	0.317684481069301	0.137076	212453	0.000563416263275023	0.99922753295482	0.986110236385954	-1.6460078956529	3.55470749132834	0.00424165351958328
628	rs79620938	0.0991722119722818	0.019079	212453	0.0192919701948678	1.6488800452514	0.674627607558608	0.355698127578652	0.299469777553027	0.019079	212453	0.00356101423302365	1.03757110183512	0.918252265340414	-0.757784611247316	-0.402086483668664	8.11187782119719e-05
629	rs79735048	0.514370437082526	0.0743246	212453	0.0052477715347423	0.652047644691359	0.884021436708481	-0.889246965122128	0.97645514930954	0.0743246	212453	0.000968661517621722	0.029513378224599	0.97635603698683	-1.87189850783732	-2.76114547295944	7.66646397562175e-06
630	rs79768287	0.249598516632596	0.072678	212453	0.00535713624511106	1.15132509545863	0.88188989233886	-0.483574644823353	0.0141344853486994	0.072678	212453	0.000988848636214578	2.45382727921369	0.975875179003176	1.07574612215269	0.592171477329341	0.000219241188077942
631	rs79819802	0.975466816228127	0.0900778	212453	0.00440498253490456	0.0307526326196725	0.900799813817244	-1.15488173973779	0.965537175904979	0.0900778	212453	0.000813095051701285	0.0432061835856243	0.980077593951861	-1.95704033245305	-3.11192207219084	5.39827193175757e-06
632	rs80112286	0.209777062640352	0.0195194	212453	0.0188651713216388	1.25417869280774	0.679518960056029	-0.0345365845723705	0.794183756205481	0.0195194	212453	0.00348223343215908	0.260881675849346	0.919915948255233	-1.23103488032495	-1.26557146489732	3.42069724812977e-05
633	rs80277914	0.434159191679712	0.0458973	212453	0.00824487279538912	0.782094239859024	0.82910364733769	-0.629779521149946	0.324464360199455	0.0458973	212453	0.00152188237268067	0.985325196131409	0.963347461971474	-1.18549577700628	-1.81527529815623	1.9741552212231e-05
634	rs80338628	0.29744248446531	0.0547871	212453	0.00697201430438892	1.04193355778883	0.851570889440492	-0.49158034948576	0.927573857295235	0.0547871	212453	0.0012869313978817	0.0908977257581793	0.968829570173681	-1.73014027072891	-2.22172062021467	1.31481404988584e-05
635	rs8179673	2.58059588253186e-05	0.337924	212453	0.00161376146246431	4.20763294325267	0.961220485585762	6.88387626265955	0.734226406706483	0.337924	212453	0.000297876654301965	0.339508882587708	0.992608130277997	-2.39648016048254	4.48739610217701	0.0107794526014307
636	rs897198	0.0013637350416728	0.492676	212453	0.00144450619173515	3.20221852178075	0.965146015130391	3.27010790204819	0.317187453309143	0.492676	212453	0.000266634618263513	1.00025430804261	0.993378274077502	-2.01175782157701	1.25835008047117	0.000426815161465282
637	rs897199	0.0013667214169428	0.492669	212453	0.00144450678460127	3.20158838026514	0.96514600132392	3.26816070027945	0.317236390607715	0.492669	212453	0.000266634727697888	1.00015316508199	0.993378271377755	-2.01185811276181	1.25630258751763	0.000425942154472538
638	rs897200	0.0013765436900546	0.492333	212453	0.00144453590882324	3.19952474696888	0.965145323089124	3.26179238604051	0.315326884571237	0.492333	212453	0.000266640103601329	1.0041073261264	0.993378138754182	-2.00791182022833	1.25388056581218	0.000424911761649737
639	rs897201	0.796188499222866	0.438162	212453	0.00146662945469362	0.258283007883726	0.964631090735357	-1.63878573292495	0.514124144672847	0.438162	212453	0.000270718247539335	0.652429491085488	0.993277541118704	-2.28974927796872	-3.92853501089366	2.38563646652837e-06
640	rs897202	0.793863802429206	0.437714	212453	0.00146696081956913	0.261296581713913	0.964623382312676	-1.6379218306557	0.515088673378072	0.437714	212453	0.000270779412626471	0.650934649137042	0.993276032483703	-2.29060501453703	-3.92852684519273	2.38565594700183e-06
641	rs908598	0.178218178255264	0.0387748	212453	0.00968704925828948	1.34626155950203	0.805038749475079	-0.087942987441808	0.71169186229859	0.0387748	212453	0.00178808695723295	0.369584821443466	0.957210605044856	-1.51035838877291	-1.59830137621471	2.45251613809776e-05
642	rs925847	0.320106873765704	0.476643	212453	0.00144735466701168	0.994238284071248	0.965079685334812	-1.20034792178457	0.939609069244904	0.476643	212453	0.000267160404945728	0.0757612201598419	0.993365303084225	-2.50487030547874	-3.70521822726331	2.98256221457102e-06
643	rs9789710	0.0001208982459631	0.136412	212453	0.00306483463718153	3.84429754595713	0.92883208160434	5.54207329774672	0.367298369125827	0.136412	212453	0.000565723441132554	0.901545470135674	0.986054151309455	-1.73556206557121	3.80651123217551	0.00545622367090848
644	rs9967792	0.472594866657901	0.193221	212453	0.00231610002796305	0.718263442330447	0.945266694557567	-1.20880877487949	0.401345132281765	0.193221	212453	0.000427518033740119	0.839221307969536	0.98942507345162	-1.92621246827085	-3.13502124315035	5.27500548281747e-06
