# Supplementary material for: Causal associations between osteoporosis and HBV infection across Asian and European populations: evidence from Mendelian randomization and colocalization analysis
Source: Front Endocrinol (Lausanne). 2025 Jan 22;15:1419303. doi: 10.3389/fendo.2024.1419303 (PMC11794126; doi:10.3389/fendo.2024.1419303)
Supplement: Supplementary Table 5 — STROBE-MR-checklist. [file DataSheet4.csv]

	snp	pvalues.df1	MAF.df1	N.df1	V.df1	z.df1	r.df1	lABF.df1	pvalues.df2	MAF.df2	N.df2	V.df2	z.df2	r.df2	lABF.df2	internal.sum.lABF	SNP.PP.H4
1	rs10167514	0.875864249634387	0.47039	212453	0.00144927888607471	0.15621411693806	0.965034882993788	-1.66492738481863	0.795931361266107	0.466163991194257	178726	0.000217039673932243	0.25861622763865	0.99460329065262	-2.57772224134848	-4.24264962616711	1.97060678946654e-06
2	rs10168266	5.97736807928878e-05	0.27615	212453	0.00180622810735019	4.01370248142344	0.956795238673239	6.1359913213465	0.941797535325494	0.277155841354702	178726	0.000269598210114198	0.0730107848781958	0.993305167617826	-2.50056222450893	3.63542909683757	0.00520003290942648
3	rs10173099	0.860654413125084	0.343978	212453	0.00159998956995634	0.175541183829835	0.961538702617564	-1.61423663624778	0.84104116196827	0.34364418708184	178726	0.00023946242639296	0.200561887326224	0.994049064973694	-2.54211061531329	-4.15634725156106	2.14822922152942e-06
4	rs10174238	0.0272019476198437	0.343784	212453	0.00160041917776079	2.20860758063939	0.961528772801012	0.716221079127729	0.720803199098209	0.334767163582369	178726	0.000242532076879938	0.357385541692234	0.993973240142628	-2.49229554438776	-1.77607446526003	2.32177406859193e-05
5	rs10176621	0.637361754991717	0.396001	212453	0.00150950209561216	0.471390701430948	0.963634781931732	-1.55000700056008	0.0148256638445648	0.392205573522185	178726	0.00022657669747826	2.4366098938664	0.994367487465259	0.362213752998382	-1.1877932475617	4.18126066637245e-05
6	rs10176649	0.552980733198141	0.335737	212453	0.00161892583821812	0.59329950021287	0.961101210432215	-1.45424019473626	0.146828647126315	0.334553461504107	178726	0.000242609061920243	1.45082481773613	0.99397133864887	-1.50951366213066	-2.96375385686693	7.07974067762586e-06
7	rs10178640	0.0001237171765335	0.356617	212453	0.00157360091281919	3.83864097228786	0.962149035006155	5.45166275685724	0.952529586376081	0.359153950849912	178726	0.000234666641133814	0.0595304832817959	0.994167551002053	-2.57039754480785	2.88126521204939	0.00244611504358898
8	rs10181656	2.57359379025838e-05	0.338492	212453	0.00161243684277742	4.20824707499237	0.961251083447249	6.88623654467828	0.944518804502759	0.338987645235457	178726	0.000241041748833771	0.0695914975545768	0.994010051967883	-2.55642928765585	4.32980725702243	0.0104128759708741
9	rs10183196	0.972508934709463	0.248981	212453	0.00193085246648211	0.0344617607691143	0.953951509380222	-1.53846368431654	0.84357698776235	0.243439086185756	178726	0.000293259106411143	0.197320180848758	0.992721881701436	-2.44211552363442	-3.98057920795096	2.56103616485197e-06
10	rs10189819	0.128721472737176	0.10912	212453	0.00371400646965482	1.5191629974199	0.915038524958059	-0.176890007661437	0.739205168131569	0.104314875240075	178726	0.000578074898988675	0.33290609546004	0.985754008773761	-2.07101604690174	-2.24790605456318	1.44845864687607e-05
11	rs10193465	0.40275227289621	0.194033	212453	0.00230873115673424	0.83671591188785	0.945431330753422	-1.12320251931471	0.315428553056973	0.196368052049413	178726	0.00034226121762369	1.00389639775532	0.991516062627789	-1.8851614132575	-3.00836393257221	6.77085386560321e-06
12	rs10195683	0.717447290861577	0.476753	212453	0.00144732492360817	0.36187252698547	0.965080377894695	-1.61416371439382	0.917023939085245	0.475460344271105	178726	0.000216567403291092	0.104183233755533	0.994614970464303	-2.60666839364087	-4.22083210803469	2.0140729768332e-06
13	rs10197066	0.202555481297166	0.210478	212453	0.00217267755580658	1.27430461583742	0.948481394074837	-0.71280930343262	0.319131438257979	0.210431643310725	178726	0.000325076020797689	0.996244344389262	0.991938613565662	-1.91808393895017	-2.63089324238279	9.87590442628282e-06
14	rs10199181	0.753820597501385	0.309068	212453	0.00169074017938876	0.313605610905744	0.959445666540969	-1.55537630745278	0.893476076277232	0.309271482056096	178726	0.000252835734032239	0.133907048895635	0.993718809385186	-2.52618862951222	-4.081564936965	2.31503822546729e-06
15	rs1020658	0.320468981419036	0.194354	212453	0.00230583636472123	0.9934945986258	0.945496022231012	-0.988123609888891	0.29884279975875	0.194922746243416	178726	0.0003441800066557	1.03891816009599	0.991468905636478	-1.84694736561952	-2.83507097550841	8.05199720725952e-06
16	rs10208033	0.345702085900145	0.317504	212453	0.00166616079441019	0.942958587025851	0.960011655438297	-1.18277641431914	0.973749616959169	0.316714817928111	178726	0.000249583189917615	0.0329059136265212	0.993799111192283	-2.54099327814391	-3.72376969246305	3.31090459629887e-06
17	rs1031507	0.001540990637107	0.49504	212453	0.00144433838498815	3.16685135678615	0.96514992297449	3.16136899549238	0.654042815858591	0.496218683303818	178726	0.000216058097420758	0.448152950349331	0.994627566508449	-2.51335612365724	0.648012871835141	0.000262172847175199
18	rs1031508	0.143015134869501	0.351972	212453	0.00158293956867282	1.46465475551298	0.961932956517933	-0.602427378198357	0.761254501415326	0.35741224435342	178726	0.000235171042324529	0.303833817325069	0.99415508779428	-2.52520414451552	-3.12763152271388	6.00960855252115e-06
19	rs1031509	0.14286406394239	0.351966	212453	0.00158295189687503	1.46520841677345	0.961932671331253	-0.601643737881214	0.760108682684931	0.357416226788577	178726	0.000235169879445065	0.305338071434203	0.994155116527414	-2.52475110447554	-3.12639484235675	6.0170451147495e-06
20	rs10497711	0.0327634781528884	0.115381	212453	0.00353733068034969	2.13496978639295	0.918751778644384	0.838756223965996	0.977817964485673	0.114882930668547	178726	0.000531165054044954	0.0278046409080938	0.986894897954779	-2.16699534448524	-1.32823912051924	3.63339300175854e-05
21	rs10497712	0.212738454569137	0.150278	212453	0.00282744361725537	1.24607066166679	0.933980565300046	-0.633810937792351	0.253582531980089	0.159830547932485	178726	0.000402215721004289	1.14169088250039	0.990044711315296	-1.65958478656161	-2.29339572435396	1.38404492800476e-05
22	rs10611167	0.911401208263456	0.406289	212453	0.00149677342194638	0.111271306393801	0.963930366182283	-1.65518461078487	0.0115302078013258	0.407141537500806	178726	0.000223763517737329	2.52620530499974	0.99443703178996	0.577294256335832	-1.07789035444904	4.66699636924818e-05
23	rs10804037	0.338037592496957	0.198323	212453	0.00227087754155565	0.958049908613546	0.946277965501823	-1.02769084747515	0.291253002119848	0.197914564368762	178726	0.000340241536867425	1.05537685900045	0.991565704023947	-1.83551150337804	-2.86320235085319	7.82863985603292e-06
24	rs10804038	0.675023667165201	0.43932	212453	0.00146578469570551	0.419263365375113	0.964650742619196	-1.58645493997212	0.0393542090397177	0.432263440608885	178726	0.000220084951939235	2.0604639473128	0.994527983911466	-0.492913994270623	-2.07936893424274	1.71435533023345e-05
25	rs10804039	0.629877362081898	0.386506	212453	0.00152264851289862	0.481899470780336	0.963329687112188	-1.54103825244222	0.0364678573139251	0.384671826498368	178726	0.000228185759029542	2.09167210704014	0.994327714394171	-0.410943853271351	-1.95198210571357	1.94726132703478e-05
26	rs10931479	0.184797461002499	0.0168466	212453	0.0217988043151128	1.32612752288078	0.647261713932839	0.0481273747337579	0.76910735729341	0.014102691533721	178726	0.0038846511908662	0.293542711776603	0.911480413186588	-1.17299580188917	-1.12486842715542	4.45282005772208e-05
27	rs10931480	0.0001512968896772	0.159366	212453	0.00269502996886509	3.78893105837919	0.936877196928298	5.34356725000403	0.69852849206715	0.15436006435964	178726	0.000413775984944365	0.387307610424313	0.989761511394072	-2.21656496455223	3.1270022854518	0.00312751307159655
28	rs10931481	0.332451272799637	0.495348	212453	0.00144432127967539	0.969188249433501	0.965150321320772	-1.22506035179071	0.659954276165764	0.492733712443606	178726	0.000216091377896756	0.439976295082474	0.994626743413073	-2.51689106182976	-3.74195141362047	3.25125060163275e-06
29	rs10931482	0.331753871733713	0.198218	212453	0.00227178292258655	0.970587221670999	0.946257698031168	-1.01607133038459	0.293413391048682	0.197908683968641	178726	0.000340249151861221	1.05066300888853	0.99156551684695	-1.84042242278857	-2.85649375317315	7.8813356108862e-06
30	rs10931483	0.335369837160583	0.198445	212453	0.00226982687615884	0.963354130304292	0.946301486334237	-1.02307687247266	0.293641716205618	0.198031854215218	178726	0.000340089751103603	1.05016617909428	0.991569434941718	-1.84117005816218	-2.86424693063484	7.82046648673287e-06
31	rs10931485	0.0009419329731405	0.492924	212453	0.00144448555311962	3.30731978401247	0.965146495755914	3.6002611188161	0.627592462136159	0.496583575296451	178726	0.000216055827496386	0.485118256974332	0.994627622648448	-2.49620468459577	1.10405643422033	0.000413661319700334
32	rs10931486	0.0008956534435751	0.491968	212453	0.00144456902691251	3.32140538313338	0.965144551847687	3.64533593696178	0.635923932979918	0.495583600090683	178726	0.000216062597166318	0.473405463150181	0.994627455220304	-2.50177245882514	1.14356347813664	0.000430330971845145
33	rs10931487	0.703307097232021	0.438832	212453	0.00146613862558071	0.38086005070516	0.964642508944003	-1.60115968934316	0.039612314239287	0.431960128254098	178726	0.000220121890703011	2.05776898920397	0.994527070522034	-0.498351342156301	-2.09951103149946	1.68017005575195e-05
34	rs10931488	0.717506764730259	0.439921	212453	0.00146535293791779	0.361792944833078	0.964660787040406	-1.60824682182178	0.0406702894356111	0.43208359471486	178726	0.000220106832979951	2.04687571148844	0.994527442856033	-0.520618740979917	-2.1288655628017	1.63156631138225e-05
35	rs11399706	0.320466029804231	0.198116	212453	0.00227266342919394	0.993500658339372	0.94623798822138	-0.994605025633522	0.300915388806514	0.195140463669548	178726	0.00034388900448188	1.03447236645914	0.991476057143532	-1.85193247241879	-2.84653749805231	7.96019612518796e-06
36	rs114761273	0.969764317057421	0.0898013	212453	0.00441720329930214	0.0379038830399754	0.90055197150669	-1.15341313552184	0.797366921735284	0.0859231339548328	178726	0.000687690286114375	0.256756280748138	0.98309832086121	-2.00776636983381	-3.16117950535565	5.81134261503295e-06
37	rs11676659	0.0940221114734078	0.113259	212453	0.00359498191898152	1.67455226614026	0.917536795274682	0.038742522771442	0.878649779285273	0.113064932562979	178726	0.000538599520322844	0.152681083170586	0.986713909047281	-2.14901789486606	-2.11027537209462	1.66218112619571e-05
38	rs11677408	0.289185158217544	0.0887582	212453	0.0044639991476773	1.05991085189477	0.899604191407725	-0.644004781424476	0.91595543991429	0.0868890116166253	178726	0.000680765111397221	0.10552978123067	0.983265675816739	-2.03967157811117	-2.68367635953565	9.36814193205254e-06
39	rs11678454	0.517846445984158	0.163604	212453	0.00263851980069984	0.646668605305535	0.938118869673883	-1.19511858532843	0.910706804268718	0.164938673789889	178726	0.000392143343567579	0.112147059992309	0.990291593584621	-2.3111541336162	-3.50627271894463	4.11532749861605e-06
40	rs116812788	0.0368366391689205	0.417842	212453	0.0014842712010249	2.08757001501753	0.964220868342307	0.435817240958424	0.58474428798509	0.416496003412354	178726	0.000222244510825778	0.546467986164017	0.994474587046828	-2.45071003537183	-2.01489279441341	1.82853161583011e-05
41	rs11682932	0.361706239094449	0.316984	212453	0.00166762348906933	0.912118692892422	0.959977955318071	-1.2098305552036	0.959948948634864	0.316639349136246	178726	0.000249615106371339	0.0502176474873182	0.993798323146404	-2.54021469529306	-3.75004525049665	3.22504171791326e-06
42	rs11684030	0.0013536300906714	0.491608	212453	0.001444603201406	3.20436020308199	0.965143756006403	3.2767500229273	0.694075540897595	0.494947364933473	178726	0.000216067804403012	0.393330301234754	0.994627326434452	-2.53627604864545	0.740473974281847	0.000287569655453206
43	rs11685878	0.076743216922175	0.427625	212453	0.00147510345007905	1.76990350456997	0.964434001910217	-0.157609679251056	0.866673929699914	0.419868072784367	178726	0.000221741048964001	0.167884772727077	0.994487035041719	-2.58631139161661	-2.74392107086767	8.82042509509541e-06
44	rs11686127	0.0980234536730598	0.113309	212453	0.00359359818647233	1.65451236202308	0.917565919401728	0.00799942806694154	0.87821391355658	0.112937066773037	178726	0.000539131590884483	0.153233787718757	0.98670095856208	-2.14844749718926	-2.14044806912232	1.61277770389811e-05
45	rs11688154	0.42902045585408	0.120892	212453	0.00339724155567432	0.790868972808995	0.921717569276471	-0.985460978618144	0.946120567978119	0.122061110961131	178726	0.000504015753866801	0.0675792572275031	0.987556400409046	-2.19101937535252	-3.17648035397066	5.72310094917436e-06
46	rs11691317	0.21717958554201	0.4957	212453	0.00144430307350262	1.2340625811193	0.965150745304099	-0.943442684118731	0.770690058143162	0.491773122753473	178726	0.00021610424536433	0.291472388772573	0.994626425174208	-2.57088112682343	-3.51432381094216	4.0823276390317e-06
47	rs116928439	0.841413546993648	0.0416195	212453	0.00905172592136765	0.200085712767213	0.815465699700801	-0.828636665496079	0.709504515107056	0.0419006813584491	178726	0.0013454082922876	0.372521623904131	0.967459305691787	-1.64550361451413	-2.4741402800102	1.15519107529094e-05
48	rs11693463	0.96724835547002	0.159727	212453	0.00269009414269719	0.0410596332208025	0.936985518614572	-1.38140552898372	0.926208449470977	0.158226229963495	178726	0.000405519597750839	0.092616230029023	0.989963757382954	-2.29653039928547	-3.67793592826919	3.4661872275807e-06
49	rs11693480	0.252700441099329	0.496205	212453	0.00144427945504258	1.1438148231231	0.965151295328725	-1.04700997612281	0.731529343311216	0.492864990182073	178726	0.000216089743420632	0.343091875102648	0.994626783837034	-2.55462454707774	-3.60163452320055	3.74101368415869e-06
50	rs11694530	0.325135207550052	0.198833	212453	0.00226649468440013	0.983959945277162	0.946376090534031	-1.0047502547253	0.284821412660742	0.197993774236069	178726	0.000340139009410789	1.06955110752497	0.99156822416176	-1.82072687130894	-2.82547712603425	8.12961860506777e-06
51	rs116947557	0.643559936264536	0.0134329	212453	0.0272439335459603	0.462727176030673	0.5948491988896	-0.388064470145472	0.450276290655677	0.0124997010430335	178726	0.00437571325781947	0.754954487713111	0.901393962224406	-0.901433818006788	-1.28949828815226	3.7769158175424e-05
52	rs117060354	0.25565541742063	0.07295	212453	0.00533872767108806	1.13671985256042	0.882247960070293	-0.499596690188895	0.0181648110279709	0.0748893969144569	178726	0.000779599810296423	2.36224137130214	0.980882602724817	0.758174594915344	0.258577904726449	0.000177606253515524
53	rs117108348	0.915094404939097	0.044114	212453	0.00856216677279172	0.106615016633168	0.82368647567042	-0.863064416277223	0.904343491757629	0.0454946700097176	178726	0.00124378936618605	0.120176299743151	0.969842990052564	-1.74366553764653	-2.60672995392375	1.01174452114186e-05
54	rs117138297	0.696007629038234	0.0708318	212453	0.00548584592792196	0.390715380190166	0.87939443983047	-0.990491424059975	0.939773561587902	0.087445312827123	178726	0.000676846645331448	0.075554468692486	0.983360395380866	-2.04517805690695	-3.03566948096692	6.58847331977626e-06
55	rs117138885	0.159856757651808	0.061007	212453	0.00630266463003613	1.40555348165769	0.863881167954476	-0.143780071205628	0.0160566205916756	0.0570820642748979	178726	0.00100348792184246	2.40762599684146	0.975526766802004	0.97231228777486	0.828532216569232	0.000314040937940572
56	rs117155284	0.104721776264685	0.0137419	212453	0.0266396709156262	1.62238108669185	0.600243060183247	0.331506715455526	0.0127679200939281	0.0156710907900491	178726	0.00350143645951785	2.49017780878241	0.919509865777047	1.59112335214012	1.92263006759564	0.000937879244998357
57	rs117183234	0.614057443249388	0.0680871	212453	0.00569018075046708	0.504290228229007	0.875461627487457	-0.930251973377919	0.0257920255486214	0.0683151095783771	178726	0.000848593879205473	2.22932895354444	0.97922587294645	0.496307566664538	-0.433944406713381	8.88586344301517e-05
58	rs117210558	0.984061112560274	0.00151283	212453	0.239019649686149	0.0199777617723679	0.143359078993158	-0.0773396136657883	0.211770086949552	0.0016115697311149	178726	0.0335688972879219	1.24871293815214	0.543708027095398	0.0315864227248566	-0.0457531909409317	0.000131005321630134
59	rs117274413	0.175611519216988	0.0166041	212453	0.0221117180979188	1.35439146475227	0.644000862074693	0.0742564550526911	0.761116830037438	0.0140904260722741	178726	0.00388798433950749	0.304014518704156	0.911411189235055	-1.16975634832939	-1.0954998932767	4.58553209476127e-05
60	rs117341958	0.979426386348653	0.026634	212453	0.0139268742735786	0.0257880588393814	0.74174519734028	-0.676657647936563	0.834034149438956	0.0284586900794171	178726	0.00195348256267929	0.209530472802577	0.953436939120352	-1.51254448854633	-2.18920213648289	1.53603421054984e-05
61	rs117378321	0.848690224782829	0.0415865	212453	0.00905859679251919	0.19078987087986	0.815351490161241	-0.829810890954368	0.733834021003438	0.0418615810859994	178726	0.00134660999814213	0.340029886875909	0.967431187267768	-1.65627270293558	-2.48608359388995	1.14147632847603e-05
62	rs117433067	0.191726877798357	0.0195605	212453	0.018826321493538	1.30548756762553	0.679967725066643	0.00976703073386942	0.558272633301133	0.022313529330518	178726	0.00247581302351054	0.585409156657881	0.941712404135969	-1.25981873838687	-1.250051707653	3.92887975567676e-05
63	rs117445456	0.152810430772159	0.019348	212453	0.0190289675442522	1.42967460972822	0.677633400415029	0.126498061316188	0.71211696211371	0.0180886593192268	178726	0.00304093446829001	0.369014439351342	0.929347852088797	-1.2617179658683	-1.13521990455211	4.40696453719779e-05
64	rs117467313	0.15951774438713	0.0194795	212453	0.0189030437411081	1.40669535271387	0.679082055178827	0.103596100298647	0.5187929649988	0.0217882757547676	178726	0.00253413641570871	0.645207131985112	0.940421115149929	-1.21448201658864	-1.11088591629	4.51551898525655e-05
65	rs117491810	0.601398028410211	0.0676149	212453	0.00572701720457594	0.522391133075014	0.874756379167394	-0.919390010080756	0.026522078698626	0.0682629868526711	178726	0.000849194321727256	2.21848063245825	0.979211479300203	0.472994014161435	-0.446395995919321	8.77590631285165e-05
66	rs117640365	0.505079800203475	0.0497201	212453	0.00764157158274939	0.666518410256838	0.839602865126382	-0.728555783684486	0.472650809766333	0.0444201036836593	178726	0.00127244536551925	0.718172698071898	0.969169615363225	-1.48969199337187	-2.21824777705636	1.49206082204646e-05
67	rs117668542	0.249547946235766	0.01242	212453	0.0294355625705257	1.15144807318443	0.576073679238531	-0.0472091545598611	0.794825167003853	0.0125328660609447	178726	0.00436428062772995	0.260050049920375	0.901626250533587	-1.12900394087379	-1.17621309543365	4.22996173966186e-05
68	rs117820973	0.14869898359817	0.0191838	212453	0.0191886293491601	1.44414218584989	0.675805478853644	0.141506142517878	0.618402438765917	0.0178523901083651	178726	0.00308043879374965	0.498115780174348	0.928495649533714	-1.20380963327738	-1.0623034907595	4.74031008666191e-05
69	rs117830708	0.321334976514008	0.0711128	212453	0.00546582175912683	0.991718269250413	0.879781744887749	-0.626588270061411	0.0258114794725516	0.0730128032547616	178726	0.000798018496733937	2.22903645260028	0.980439773152272	0.468579739198262	-0.158008530863149	0.000117094652748362
70	rs117889908	0.180126661582549	0.0197111	212453	0.018685351679979	1.34036514517113	0.681601095587305	0.0400498797784405	0.54845272885805	0.0218621757085297	178726	0.00252576117341501	0.6000802880857	0.940606326524874	-1.24242932922435	-1.2023794494459	4.12071459622779e-05
71	rs117908933	0.603131484526367	0.0676427	212453	0.00572483418953719	0.519902569338235	0.87479814216916	-0.920685598511685	0.0265506699195111	0.068269448710267	178726	0.000849119832449961	2.21806105263153	0.979213264914084	0.472044064678446	-0.448641533833239	8.75622179193767e-05
72	rs118004374	0.0210722058417041	0.0411142	212453	0.00915814448681013	2.3066882485554	0.813700362728959	1.32457331435034	0.315522664648752	0.0426715623190494	178726	0.00132216669390872	1.00370118723155	0.968003451907481	-1.23347250884836	0.0911008055019775	0.000150218656392045
73	rs118013834	0.151485477428436	0.0193389	212453	0.0190377450427162	1.43430418197197	0.677532652560805	0.131043038603262	0.484632348158092	0.0216999710148839	178726	0.00254421902866304	0.698871486721215	0.940198243457027	-1.17875367241797	-1.04771063381471	4.80999194576447e-05
74	rs118057796	0.886024028740898	0.0701425	212453	0.00553564948963369	0.143337008866653	0.878432622534704	-1.04461939353983	0.797115249842219	0.0959712018373482	178726	0.000622533200454952	0.257082288559954	0.984675175292909	-2.05660138506567	-3.1012207786055	6.17044129371759e-06
75	rs118069289	0.793734029371403	0.0498961	212453	0.0076160277934191	0.261464880100178	0.840053273102472	-0.887742585981684	0.713823458628704	0.0485406843600638	178726	0.00116947138273074	0.366725935587208	0.971593723614792	-1.71523877385715	-2.60298135983883	1.01554425805545e-05
76	rs118104804	0.371922112539271	0.0103202	212453	0.0353495103610683	0.892878741634324	0.530859454936382	-0.166817251685616	0.66597840044194	0.0103754174700052	178726	0.00526028968715553	0.43167395370129	0.883776932858467	-0.993779412544942	-1.16059666423056	4.29653712815908e-05
77	rs11884122	0.637656806779179	0.340054	212453	0.00160882917707215	0.470977494100889	0.961334428079542	-1.5197813394127	0.768940576980481	0.340442287273778	178726	0.000240541167017637	0.293760949405124	0.994022417193167	-2.51697967435697	-4.03676101376967	2.42111970863188e-06
78	rs11885069	0.328525435743112	0.122507	212453	0.00335862608791231	0.977088307711399	0.922538456797444	-0.838612388836038	0.857581981650585	0.123302007037565	178726	0.000499649616538155	0.179453047265748	0.987662865697136	-2.18166770860887	-3.0202800974449	6.69065006451291e-06
79	rs11887698	0.832484775760915	0.252799	212453	0.00191140811886481	0.211515836816277	0.9543940849364	-1.52250963303074	0.66658238747858	0.252326213880246	178726	0.00028629330432583	0.430843197733518	0.992893530755904	-2.38122151604449	-3.90373114907523	2.76560657590566e-06
80	rs11889341	2.37481618447619e-07	0.306142	212453	0.00169970169482602	5.16731438338807	0.95923947592563	11.2063721739698	0.855884641549212	0.306309373116433	178726	0.000254190668766831	0.181615299143052	0.993685361336452	-2.51605445473546	8.69031771923438	0.815297907152986
81	rs11889555	0.47619737822168	0.405371	212453	0.0014978470220579	0.712431882933976	0.963905428123494	-1.41618686612313	0.799571863636038	0.405594882559856	178726	0.000224032337398396	0.253901231146289	0.994430385906634	-2.5631613625739	-3.97934822869703	2.56419068841765e-06
82	rs11890775	0.784541641870106	0.372891	212453	0.00154397863843067	0.273405348474982	0.962835080099854	-1.61020879362693	0.323726649712997	0.372283150920248	178726	0.000231125864982039	0.986828644490177	0.994255048547294	-2.09559882750198	-3.7058076211289	3.37091262166717e-06
83	rs11893432	7.85904906255443e-05	0.41043	212453	0.0014920787606495	3.94865814034718	0.964039431013889	5.85293761355502	0.404593262633688	0.4323212572295	178726	0.000220077930897193	0.833445961213233	0.99452815752184	-2.25865431675774	3.59428329679729	0.00499041540734247
84	rs11893452	0.4145433951544	0.322407	212453	0.00165269551759948	0.81592436614464	0.960322003244636	-1.29382042318497	0.20478978204478	0.319759943635912	178726	0.000248312999406427	1.26802287410568	0.993830474350314	-1.74508559208927	-3.03890601527424	6.56718397028305e-06
85	rs11893508	0.0307482214347182	0.134907	212453	0.00309363405510312	2.16031591917359	0.928211344368234	0.848950460861251	0.757027120159309	0.131703584827946	178726	0.000472302356506009	0.309387049925435	0.988330232553966	-2.17807522395478	-1.32912476309353	3.6301765387556e-05
86	rs12327969	0.152881874849274	0.346318	212453	0.0015948675857789	1.42942584358267	0.961657106312698	-0.648136130551047	0.738439668596387	0.355911689116406	178726	0.000235612348087269	0.333920342908097	0.994144183862571	-2.51473502228691	-3.16287115283796	5.80152018231859e-06
87	rs12463658	0.194004140998343	0.494777	212453	0.00144435385917474	1.29882456884867	0.965149562613944	-0.864267555428386	0.698247820610083	0.492217224613401	178726	0.000216098097942324	0.387686806413909	0.994626577212537	-2.53839837709607	-3.40266593252445	4.56457405915834e-06
88	rs12463876	0.255829133577558	0.493125	212453	0.00144446934783338	1.13630453475684	0.965146873139808	-1.05521318285745	0.705248929481814	0.492324289585085	178726	0.000216096666981797	0.37824455521914	0.994626612603127	-2.5419982952374	-3.59721147809485	3.75759700377467e-06
89	rs12465689	0.0005487821792914	0.41776	212453	0.00148435346216995	3.45574108800437	0.964218956346432	4.09225348527987	0.281304908844873	0.419621743262182	178726	0.000221777048428223	1.07739259961961	0.994486144951746	-2.02305839251279	2.06919509276708	0.00108592368807228
90	rs12467660	0.131363284906912	0.316032	212453	0.00167031883951244	1.50874764430088	0.95991586131257	-0.515849708693529	0.148118855173903	0.315593153546669	178726	0.000250059753175784	1.4462080548155	0.993787344547829	-1.50132150332703	-2.01717121202056	1.82437019972346e-05
91	rs12469810	0.319489801859187	0.0401533	212453	0.00936791847957193	0.995506875734714	0.810242789891004	-0.429515880681159	0.891327734327219	0.0405823417289213	178726	0.00138720583065154	0.136624342583965	0.966482254532289	-1.68881985163448	-2.11833573231564	1.64883719824453e-05
92	rs12469996	0.0008077184440478	0.447772	212453	0.00146012778882488	3.35013616298103	0.964782361591793	3.74097100165763	0.248676965755022	0.448617348979572	178726	0.000218351688590865	1.15356887338183	0.994570844417455	-1.94623760664533	1.7947333950123	0.000825281492740663
93	rs12472895	0.0582143429425471	0.341815	212453	0.00160482294426764	1.89408036939936	0.961426997383995	0.0969777887183416	0.870895001106136	0.356881669893191	178726	0.000235326364886677	0.162521751056347	0.994151250004721	-2.55763424096365	-2.46065645224531	1.17087296111178e-05
94	rs12612769	2.00188903129282e-05	0.302894	212453	0.00170992369787465	4.2646799996749	0.959004391610484	7.12379886303635	0.667053964673873	0.298638116885303	178726	0.00025786851459658	0.430194772000165	0.993594581031952	-2.43336441320279	4.69043444983356	0.0149344452591537
95	rs12619030	0.339877175144165	0.198534	212453	0.00226906128804671	0.954407966764816	0.946318625990202	-1.03134634762517	0.286092499443664	0.197998831819009	178726	0.000340132466001557	1.06673282629598	0.991568385000019	-1.82372125959028	-2.85506760721546	7.89258356451428e-06
96	rs12693591	0.258684257453813	0.207923	212453	0.00219228133933766	1.12950643275563	0.948040701527706	-0.87389934459651	0.874369851931055	0.208417792774259	178726	0.000327382077690273	0.158110341304452	0.99188189114137	-2.39443105735961	-3.26833040195612	5.22085266578908e-06
97	rs12693592	0.649695711363164	0.340793	212453	0.00160714013360066	0.45418495415769	0.961373453488028	-1.52774978514965	0.747106683869903	0.34077280745002	178726	0.000240428347278082	0.322456768393956	0.994025204075782	-2.50842410936686	-4.03617389451651	2.4225416119996e-06
98	rs12693593	0.0001735201841876	0.135042	212453	0.00309102374546226	3.75474191074114	0.928267572297171	5.22599222928821	0.619363569024037	0.132933751368247	178726	0.000468595565873921	0.496752537137339	0.988420760361917	-2.10731785818262	3.11867437110559	0.00310157556319979
99	rs12693595	0.448084581309445	0.332548	212453	0.00162664148264849	0.758612185255927	0.96092306694196	-1.34460948283758	0.1510629011234	0.333559465436524	178726	0.000242969099097948	1.43578720721335	0.993962445998961	-1.53035886890355	-2.87496835174113	7.73706784712846e-06
100	rs12988825	0.0086242234425395	0.156181	212453	0.00273960987684895	2.62660162999109	0.935899979322625	1.8547485860395	0.672880509236476	0.145989369640719	178726	0.000433212726693614	0.422197989000108	0.989285720884415	-2.17991831047574	-0.325169724436244	9.90694789948747e-05
101	rs12990489	0.0128339398644132	0.151992	212453	0.00280120919597122	2.48834435781378	0.934553036033503	1.53005209212189	0.695112525155328	0.145053332815417	178726	0.000435530908448035	0.391926495823099	0.989229004821672	-2.18947325234836	-0.659421160226478	7.09212407573382e-05
102	rs12991409	0.0398198848671558	0.117612	212453	0.00347900452770321	2.05561246991136	0.919984264462943	0.680950377859634	0.965650869216475	0.115449665201173	178726	0.00052889624974808	0.0430635575263486	0.98695014425044	-2.16857396476356	-1.48762358690393	3.09807966471606e-05
103	rs12991437	0.358418980354941	0.316517	212453	0.00166894284787653	0.918381867379771	0.959947559649654	-1.20396083004417	0.930724165123588	0.316702168485312	178726	0.000249588537998713	0.0869337592074969	0.993798979143276	-2.53776536588326	-3.74172619592743	3.25198292325556e-06
104	rs12995923	0.320711844833768	0.198232	212453	0.0022716621451969	0.992996120987114	0.946260401651724	-0.995276658362862	0.285715927281028	0.197831361095401	178726	0.000340349328863318	1.06756688638794	0.991563054496908	-1.82252573250807	-2.81780239087093	8.19225131213007e-06
105	rs12997139	0.0125883845131111	0.152137	212453	0.00279901799731965	2.49520650669926	0.934600882723642	1.54581522931148	0.680548208866761	0.145037392103892	178726	0.000435570655271942	0.411715164234153	0.989228032442392	-2.18156234440716	-0.635747115095675	7.26202654531578e-05
106	rs13001658	0.0334657066619679	0.392398	212453	0.00151432901135854	2.12645122173641	0.963522739077772	0.522892954380815	0.656349620527377	0.390033248396631	178726	0.000227027216084784	0.444958672471227	0.994356351145083	-2.4901768091769	-1.96728385479608	1.91769163378413e-05
107	rs13003747	0.522202564161204	0.332146	212453	0.00162762991889602	0.639953909855344	0.960900250096699	-1.42405557627289	0.141074916841312	0.333925871412745	178726	0.000242836007156538	1.4717999140522	0.993965733252166	-1.47858867156714	-2.90264424784003	7.52587353744361e-06
108	rs13006096	0.0638087151834517	0.355346	212453	0.00157611575256463	1.85351404335565	0.962090836913561	0.0163572053346956	0.912699176533995	0.359560828460555	178726	0.000234550010723311	0.109634590774052	0.99417043285781	-2.56643142720317	-2.55007422186847	1.07072053772535e-05
109	rs13006509	0.400752278279166	0.497207	212453	0.00144424131808107	0.840278455409899	0.965152183460263	-1.33765091912145	0.703541717584085	0.49036080643103	178726	0.000216126064912727	0.380543897463694	0.994625885532488	-2.54106302802436	-3.87871394714581	2.83566701822223e-06
110	rs13010823	0.0084732496041641	0.156103	212453	0.00274072543383945	2.63260632880152	0.935875551806392	1.86963228491054	0.674570294747267	0.145958607249036	178726	0.00043328842354954	0.419883865792735	0.989283868801104	-2.18079595182523	-0.311163666914698	0.000100466814554592
111	rs13017460	0.0634307724208235	0.414684	212453	0.00148750538785954	1.85615988231976	0.964145701845577	-0.00324609455232738	0.857961853548299	0.414737785717777	178726	0.000222516195473849	0.178969241379975	0.994467869827127	-2.58266476963942	-2.58591086419175	1.03302891317022e-05
112	rs13022562	0.0666591850750508	0.35598	212453	0.00157485752242436	1.83396503145077	0.962119953830872	-0.0186549266015705	0.893633457064541	0.359817942373338	178726	0.000234476543226373	0.133708027596744	0.994172248196781	-2.56367516473158	-2.58233009133315	1.03673458569095e-05
113	rs13022931	0.0593881777892777	0.115135	212453	0.00354390311049986	1.88530865892283	0.918613104077817	0.378283535159107	0.963083919864197	0.114424643440402	178726	0.000533016466790661	0.0462839647796968	0.986849819893682	-2.16460289457262	-1.78631935941352	2.29810916819515e-05
114	rs13023853	0.0564819913551078	0.114236	212453	0.00356816730433409	1.90729813676649	0.918101505638059	0.418791149601622	0.94442498800809	0.113770931646174	178726	0.000535683674916447	0.069709364644657	0.986784886145933	-2.16079946869559	-1.74200831909397	2.40223060475507e-05
115	rs13023860	0.0560092813098331	0.114289	212453	0.00356672603062364	1.91096342490346	0.918131878256894	0.42508557236557	0.941382561016217	0.113782846038956	178726	0.000535634783610986	0.0735322760445927	0.986786076338256	-2.16057431723609	-1.73548874487052	2.41794328983754e-05
116	rs13029177	0.0555469221851641	0.11423	212453	0.00356833055327978	1.91457346220284	0.9180980655452	0.431569917630526	0.939793107221953	0.113743219163514	178726	0.000535797434840049	0.0755299018761513	0.986782116826459	-2.16027760963197	-1.72870769200144	2.43439520874441e-05
117	rs13029247	0.763245056366077	0.470499	212453	0.0014492414042021	0.301222207872941	0.965035755659085	-1.63293349289013	0.771225918804984	0.463821913398783	178726	0.000217182782489463	0.290771715588821	0.994599751462849	-2.56860934586441	-4.20154283875453	2.05330008770452e-06
118	rs13029339	0.0559899397297659	0.114459	212453	0.00356211225622183	1.91111394294616	0.918229119945554	0.424933004549693	0.940236713140228	0.113995253551562	178726	0.000534764906422945	0.0749723478936322	0.986807252795039	-2.16127067805403	-1.73633767350434	2.41589149957881e-05
119	rs13029532	0.227955985462406	0.137518	212453	0.00304408401708931	1.20564089052737	0.929279851422073	-0.64912574306615	0.882254819605886	0.137707890246281	178726	0.000454854483267625	0.148111442032479	0.988756491919758	-2.23313701299811	-2.88226275606426	7.68083588464506e-06
120	rs13029858	0.0560105709860431	0.114462	212453	0.00356203096208961	1.91095339005825	0.918230833516704	0.424643922448014	0.94016385895096	0.113991227232823	178726	0.000534781364780985	0.0750639143721242	0.986806852121185	-2.16124871550666	-1.73660479305864	2.41524625390091e-05
121	rs13030196	0.0559860722153293	0.114245	212453	0.00356792246368055	1.91114404551179	0.918106665135229	0.425510406555014	0.93966653116846	0.113721924654865	178726	0.000535884887320113	0.0756889955367171	0.986779987933907	-2.16018522146082	-1.73467481490581	2.41991212747339e-05
122	rs13030488	0.0993093181342114	0.355897	212453	0.00157502181488742	1.64821130329451	0.962116151811052	-0.329772603761287	0.915352927002737	0.3595430226968	178726	0.000234555105216928	0.106289166219012	0.994170306976092	-2.56677970400453	-2.89655230776582	7.57186064115819e-06
123	rs13031260	0.0567897556443617	0.114261	212453	0.00356748728846283	1.90492550263468	0.918115835672544	0.414577535850133	0.938802552665335	0.113671195232921	178726	0.000536093357866268	0.0767749829901788	0.986774913084656	-2.1599116425618	-1.74533410671167	2.39425456661119e-05
124	rs13032230	0.319979385476077	0.499638	212453	0.00144419700986071	0.994500246471992	0.965153215309803	-1.20111410422818	0.803844480965541	0.497185339899211	178726	0.00021605258686198	0.248374733459302	0.994627702796158	-2.58257054303611	-3.78368464726429	3.11835771295014e-06
125	rs13390894	0.883157375084898	0.469751	212453	0.00144950143971848	0.146967877389756	0.965029701459098	-1.66620598842871	0.787219733048542	0.46599940581623	178726	0.000217049411878342	0.269922687032217	0.994603049824579	-2.57472811134954	-4.24093409977825	1.9739903188531e-06
126	rs13392436	0.98508346651202	0.00496742	212453	0.0730462692917073	0.018696191444514	0.353837417639878	-0.218290224186659	0.0688197563460406	0.0042876893603938	178726	0.0126511069279854	1.81960121617252	0.759718120546084	0.544722544901822	0.326432320715163	0.00019007589830578
127	rs13401064	0.0002336307483048	0.136307	212453	0.003066822658462	3.67956651493671	0.928789205491587	4.96648049580213	0.887785447553978	0.129326202689747	178726	0.000479671279868885	0.141106957253789	0.988150316820694	-2.20788945769645	2.75859103810568	0.00216371552754601
128	rs13401382	0.830513698302334	0.374371	212453	0.00154151285757597	0.214042777739704	0.962892231131278	-1.62490734198545	0.311766034193263	0.373005145569519	178726	0.000230944124100903	1.01152330186533	0.994259540034942	-2.07145503434291	-3.69636237632836	3.40290255513122e-06
129	rs13407419	0.0001812257893297	0.13432	212453	0.00310504683566436	3.74384456377695	0.927965584923218	5.18804983186777	0.633088910259768	0.132857382962915	178726	0.00046882362911764	0.477383712343708	0.988415190087702	-2.11640272159179	3.07164711027598	0.00295909348908024
130	rs13416124	0.0549654768474731	0.341009	212453	0.00160664859274779	1.91914902276064	0.961384811151845	0.143399254939627	0.873950601344029	0.356802438084097	178726	0.000235349626691633	0.158642425481542	0.99415067524266	-2.55820442187078	-2.41480516693115	1.22580880673423e-05
131	rs13426947	0.0001626597123681	0.27795	212453	0.00179900459161836	3.77090021082491	0.956960587717462	5.2310211750276	0.899504566600367	0.280247560456751	178726	0.000267769267331478	0.126287227107975	0.993350283062521	-2.49866929002585	2.73235188500175	0.00210767984396425
132	rs138001262	0.551625075631575	0.0146982	212453	0.0249306036181922	0.595326754147206	0.616042324744273	-0.369444481524244	0.580185776704296	0.0170104616267619	178726	0.00323013535435687	0.553113377818919	0.925280470952046	-1.15546932709493	-1.52491380861917	2.98467909390108e-05
133	rs138292103	0.242374541202805	0.0729961	212453	0.00533562137567842	1.16907220536482	0.882308409727878	-0.466905251297029	0.0185865441082163	0.0748813003933995	178726	0.0007796772806264	2.35372123113713	0.980880739313825	0.738511910539594	0.271606659242565	0.000179935381665493
134	rs138322223	0.0131198841442845	0.0106191	212453	0.0343648925147818	2.48049843033352	0.537888224501219	1.26880458289553	0.83238447805374	0.0111043018418009	178726	0.00491862791806907	0.211644386729696	0.890499150440646	-1.08596726713886	0.18283731575667	0.000164651060906277
135	rs138470497	0.0680800710003168	0.00325448	212453	0.111301322102115	1.82447646640628	0.264373102919772	0.286495163169408	0.739490798717487	0.0019815193066886	178726	0.0273117057658185	0.332527737417621	0.594250280020572	-0.418154859283455	-0.131659696114047	0.000120220966900013
136	rs138475316	0.326676579788699	0.190569	212453	0.00234063736821418	0.980830003529284	0.944718891502296	-0.993239248928116	0.322697247800899	0.196489982584843	178726	0.000342100734741875	0.988930293428621	0.991520006927967	-1.90017790551092	-2.89341715443903	7.59563683677159e-06
137	rs138684596	0.0097782244079863	0.0579768	212453	0.00661074465938324	2.58357486046549	0.858171228378939	1.8875186079103	0.549185514621111	0.0648003746779912	178726	0.000891258891321642	0.598981060206247	0.978204170879396	-1.73753910624833	0.149979501661978	0.000159328903017896
138	rs138784699	0.403225510111078	0.0352661	212453	0.0106120979108748	0.835874498593931	0.790324875891093	-0.505003453880393	0.833693798629753	0.0314105741442097	178726	0.00177529331733593	0.209966526525829	0.957503749791765	-1.55806349115522	-2.06306694503561	1.74253177436871e-05
139	rs139127344	0.0362301389795335	0.0387401	212453	0.00969537607068427	2.09433510789822	0.804903859528218	0.948119162032705	0.275774977175587	0.041263557558555	178726	0.00136527397841328	1.08985964093836	0.966994683049222	-1.13124804624444	-0.183128884211731	0.000114189831515348
140	rs139171152	0.0058674581412179	0.0295925	212453	0.0125727541050224	2.75509786986342	0.760850381170704	2.17230890866942	0.293858672858759	0.0291748482121558	178726	0.00190693588759504	1.04969432694273	0.954495936121173	-1.01911724299429	1.15319166567513	0.000434494289585412
141	rs139354733	0.846313366329865	0.010961	212453	0.0333044777330296	0.193824418560734	0.545669258372968	-0.384215094700103	0.584677115856609	0.0104618790993689	178726	0.00521727213306843	0.546565733906014	0.884617716041899	-0.947619488349354	-1.33183458304946	3.62035273031486e-05
142	rs139405426	0.646598957394542	0.0037661	212453	0.0962305701894242	0.458492071454857	0.293619853050467	-0.142939221608412	0.721864797580658	0.0031511484443157	178726	0.0171944204157228	0.355967642554005	0.699368919367595	-0.556626152002764	-0.699565373611176	6.81305530850614e-05
143	rs139658843	0.129170696101816	0.00297244	212453	0.121827676727672	1.51738029481187	0.247176507806592	0.142592662636399	0.234622694633345	0.0030404191935292	178726	0.0178186459982948	1.1885350113657	0.691818345264946	-0.0998962912851988	0.0426963713511997	0.000143120582299004
144	rs139675502	0.16159503017567	0.0148014	212453	0.0247593729196624	1.39972718396988	0.617671206446398	0.124344728219441	0.0875421088605449	0.0201047150056961	178726	0.0027416254789605	1.70850807762339	0.935855844314811	-0.00742961278380583	0.116915115435635	0.000154146932068056
145	rs139705326	0.267175111926743	0.00429329	212453	0.0844587333299425	1.10959146239253	0.321391668786788	0.00399204590564453	0.161324408463862	0.005325009495315	178726	0.0101972750029057	1.40063112497693	0.796856004587592	-0.0152969819813087	-0.0113049360756642	0.000135596857488219
146	rs1400654	0.0995015852637171	0.115465	212453	0.00353509297516626	1.64727475083567	0.918799002515447	-0.00882684742503548	0.891038322821104	0.11319400515149	178726	0.000538063669896857	0.136990476465736	0.986726951877171	-2.15175122664515	-2.16057807407019	1.58063706170286e-05
147	rs1400655	0.098757480117038	0.115293	212453	0.00353967850868427	1.65090742181518	0.918702235985085	-0.00285906263461522	0.890096220614324	0.113159775956751	178726	0.000538205652553185	0.138182455426361	0.986723495924658	-2.15145926635015	-2.15431832898476	1.59056247966473e-05
148	rs1400656	0.0745675716175513	0.116174	212453	0.00351633712854274	1.78311508329142	0.919195011332046	0.203431706416259	0.891845997442528	0.116360666442421	178726	0.000525296463788102	0.135968734746555	0.987037813177814	-2.16373550378589	-1.96030379736963	1.93112405651827e-05
149	rs140075666	0.176472484488756	0.0197369	212453	0.0186614174054997	1.35169631471611	0.681879193669975	0.0502628794775453	0.540617391783148	0.0220633380529625	178726	0.00250324737604007	0.611879642024913	0.941104561872814	-1.23982260180715	-1.1895597223296	4.17388109473978e-05
150	rs140120811	0.691448756615056	0.0429278	212453	0.00878785513382599	0.39688975877835	0.819876173901871	-0.792481316497146	0.517112486571939	0.046594381628647	178726	0.00121583448524251	0.647802827212587	0.970500791736296	-1.55806132507817	-2.35054264157531	1.30716857104773e-05
151	rs140423515	0.216627705633192	0.00511449	212453	0.0709562708912556	1.23554509134387	0.360502382413362	0.0516301707736955	0.307800916425227	0.0056732805808471	178726	0.00957463757842377	1.01984723687676	0.806864194150137	-0.402575801201978	-0.350945630428282	9.65485032109494e-05
152	rs140501236	0.165882663496013	0.0195548	212453	0.0188316996681906	1.38555553557394	0.679905564952212	0.0830595532248686	0.520740888889454	0.0217988516982692	178726	0.00253293433745801	0.64220376478632	0.940447693606991	-1.21651773912799	-1.13345818590312	4.41473521166967e-05
153	rs140658825	0.724841415828899	0.00309248	212453	0.117112823299824	0.351995795273772	0.254594113706852	-0.13114095985259	0.83908102614149	0.0062280348952692	178726	0.00872665764462603	0.203069096171269	0.820905884654117	-0.842996041916031	-0.974137001768621	5.17722418844727e-05
154	rs140960347	0.307122051429501	0.0133377	212453	0.0274357441007714	1.02127946753211	0.593157242251627	-0.140329269523142	0.73714684299524	0.0126951036672656	178726	0.0043092151114755	0.335634051104548	0.902746751423284	-1.11437113793853	-1.25470040746167	3.91065795975288e-05
155	rs141018479	0.212412465558093	0.00152437	212453	0.237212931128455	1.24695917951054	0.14429341314336	0.0342675661882313	0.508837656259419	0.0015118223469665	178726	0.0357801394578593	0.660648658712549	0.527842786858999	-0.260031387775361	-0.225763821587129	0.000109423679443399
156	rs141064643	0.173961041856389	0.0197757	212453	0.0186255408537174	1.35958577591785	0.682296477226677	0.057285147832482	0.560878704033596	0.022126760801279	178726	0.00249623411587436	0.581536829140479	0.941259874720478	-1.25815608548391	-1.20087093765143	4.12693543372154e-05
157	rs141186747	0.963249295385932	0.0032143	212453	0.112688089320845	0.0460764761714587	0.261971972914977	-0.151608650305748	0.118095853827971	0.0029607595194896	178726	0.0182965973659977	1.56281611003232	0.686146392882453	0.258505672449019	0.106897022143271	0.000152610383217661
158	rs141765065	0.662912182153153	0.0137722	212453	0.0265818780490875	0.435896007259224	0.600764069323938	-0.402027178580762	0.359343402690231	0.0225377744396692	178726	0.00245174165403103	0.916616943232161	0.942246382397877	-1.02995324263132	-1.43198042121208	3.27535291059405e-05
159	rs143158945	0.224577891476279	0.0356594	212453	0.0104993337085942	1.21444486600331	0.792089658664003	-0.201207026324436	0.316929912410323	0.0300455972367832	178726	0.00185333341797765	1.00078675887481	0.955718379717359	-1.07998138446556	-1.28118841079	3.80843229245297e-05
160	rs143232395	0.0425578814053798	0.00814155	212453	0.0447104901074207	2.02802318860126	0.472196536099323	0.65152773911658	0.619448507123399	0.0069834249512731	178726	0.00778862418201254	0.496632107491193	0.837019284080077	-0.803839034155967	-0.152311295039387	0.000117763672571008
161	rs143482475	0.494096753119861	0.005101	212453	0.0711429557380639	0.683807463406142	0.359896852970781	-0.138920413125076	0.982664223961867	0.0058393689716	178726	0.00930386152232985	0.0217288829304025	0.811295480007867	-0.833594912495621	-0.972515325620697	5.18562678072642e-05
162	rs143651875	0.176135541947395	0.0197359	212453	0.0186623439243526	1.35274990338747	0.681868424002655	0.0512414167066014	0.540881701926734	0.0220657516500273	178726	0.00250297974320052	0.611480231117885	0.941110487821717	-1.24010172832101	-1.18886031161441	4.17680137301931e-05
163	rs144404632	0.998024544364994	0.000574935	212453	0.628343660358993	0.00247586900447312	0.0598494492766109	-0.0308574446627902	0.278992184611748	0.00225538577728	178726	0.0240018925418207	1.08258608905238	0.624981518692792	-0.124153115282587	-0.155010559945377	0.000117446225851575
164	rs144596105	0.503789370455865	0.00279899	212453	0.129354685958718	0.668539353089783	0.236190689224569	-0.0819364490502058	0.463390660619245	0.0045735909036006	178726	0.0118636750464166	0.733275096895266	0.771252711347607	-0.530220365651143	-0.612156814701349	7.43537658366406e-05
165	rs144938188	0.160355182351277	0.0145686	212453	0.0251490744501335	1.40387799839495	0.613976489115234	0.129106474692618	0.080346914471935	0.0149227879327519	178726	0.00367422270625996	1.7486767308693	0.915872052698643	0.162600750010821	0.291707224703439	0.000183588779255235
166	rs145116225	0.246343439021732	0.00161422	212453	0.224029449603847	1.15927664355926	0.151498251653429	0.0196593752561448	0.87927614414188	0.0010872486814579	178726	0.0497312379221382	0.151886895634918	0.445775639858094	-0.289950906677197	-0.270291531421052	0.000104658179359128
167	rs145465983	0.497004132695834	0.00509601	212453	0.0712122615678324	0.679211072309792	0.359672570596926	-0.139924356095433	0.997890112506458	0.005822561559313	178726	0.0093305603150335	0.00264435490562331	0.810856388910912	-0.832621517711534	-0.972545873806967	5.18546837165317e-05
168	rs145571359	0.161870608757567	0.0194748	212453	0.0189075151241056	1.39880785967382	0.67903050936249	0.0961124796236832	0.53260250399447	0.0217985883967698	178726	0.00253296425055213	0.624038191187823	0.940447032197638	-1.22732840906883	-1.13121592944515	4.42464528652086e-05
169	rs145611033	0.889949370094636	0.00238114	212453	0.15199056903425	0.138368273219869	0.208343567088779	-0.114819439107718	0.657215705782888	0.0027063115343753	178726	0.0200117402676194	0.443760560204412	0.666536244768474	-0.483482246382101	-0.598301685489818	7.53911165895313e-05
170	rs145633796	0.911250752581032	0.0268213	212453	0.0138322810247532	0.111461047612834	0.743048580490342	-0.674818464331161	0.878053326452402	0.0280684443467159	178726	0.0019798472782443	0.153437433834277	0.952838149573966	-1.51586862720332	-2.19068709153448	1.5337549614995e-05
171	rs145895235	0.585380161321866	0.00063857	212453	0.565763762205811	0.545542932504633	0.0660323421367187	-0.024330557657991	0.1175270883508	0.0006439257551156	178726	0.0839324043402695	1.56523811162906	0.322756588262226	0.200509772111707	0.176179214453716	0.000163558438893501
172	rs146263442	0.681745060503447	0.000536326	212453	0.673550801418536	0.410083003164474	0.0560576765108808	-0.024131550731697	0.487253368214963	0.0007546879186043	178726	0.0716219596343131	0.694683982475898	0.358352425732757	-0.135390135490489	-0.159521686222186	0.000116917604331703
173	rs146410158	0.825864693484249	0.010954	212453	0.0333255246282389	0.220008296305662	0.545512632917397	-0.38109017907627	0.582665168699767	0.0104882970163333	178726	0.00520426981032192	0.549495912815789	0.884872162913832	-0.947264372520025	-1.3283545515963	3.63297361949633e-05
174	rs146501907	0.0691178149249789	0.0167915	212453	0.0218691097586519	1.81764888470052	0.646526193055595	0.548039016613797	0.907932698810379	0.0168054265560115	178726	0.00326886288017143	0.11564651216129	0.924452304438316	-1.2853136803711	-0.737274663757302	6.56092356042363e-05
175	rs1467198	0.314654538292843	0.359168	212453	0.00156864401203951	1.00550334770051	0.962263767574781	-1.15212515904536	0.902724116167973	0.35873992021525	178726	0.000234785787950387	0.122220847681171	0.994164606984917	-2.56448144692948	-3.71660660597484	3.33470603639283e-06
176	rs1467199	0.733570739551363	0.476509	212453	0.0014473910912511	0.34037952007321	0.965078837216448	-1.62142496803071	0.926699847918976	0.475377272648492	178726	0.000216570949735804	0.0919977239878719	0.994614882755507	-2.60784909617346	-4.22927406420416	1.99714182760253e-06
177	rs147246637	0.142366890658001	0.0128517	212453	0.0284592362816611	1.46703369058989	0.58428931102048	0.189867317910289	0.515760764409497	0.0151301598042089	178726	0.00362462735185421	0.649893891176523	0.916913276470655	-1.0503004828038	-0.860433164893508	5.80066681217351e-05
178	rs147350786	0.777986390786599	0.0131719	212453	0.0277764212545967	0.281944077751551	0.590175746366766	-0.422556168593046	0.918310844800823	0.0096437355197606	178726	0.00565521306844445	0.102561695788697	0.876132150342473	-1.03966203124869	-1.46221819984173	3.17779590108512e-05
179	rs147443054	0.237763946099335	0.0124378	212453	0.0293939665037772	1.18059425718052	0.576418988786622	-0.0277980464145319	0.911869347287089	0.0125981099779658	178726	0.00434196548768578	0.11068095701521	0.902079994877728	-1.15627684028922	-1.18407488670375	4.19683704372024e-05
180	rs147635117	0.157090889925558	0.019419	212453	0.0189607663608419	1.41492362632736	0.678417233507425	0.111848494013079	0.509990422183312	0.0217624722079661	178726	0.00253707419238304	0.658852606424667	0.940356165990435	-1.20558417338221	-1.09373567936913	4.59362909457618e-05
181	rs147789372	0.465251733541823	0.0175083	212453	0.0209890775799861	0.730226521745304	0.655855139759094	-0.358485230853983	0.255595805228805	0.0191361823870545	178726	0.00287754219443382	1.13686241762781	0.932889292455588	-0.747846581169345	-1.10633181202333	4.53613002632607e-05
182	rs148522854	0.334176572235987	0.190633	212453	0.00234003658272571	0.965735457275077	0.944732296625355	-1.00723336957291	0.309092531608348	0.196368041078601	178726	0.000342261232072961	1.01712802147991	0.991516062272661	-1.87190411151341	-2.87913748108632	7.70487815863456e-06
183	rs148872531	0.620107522802406	0.00391931	212453	0.0924830376544415	0.495697965381759	0.301925444254478	-0.14262065664944	0.744462770271294	0.0033615592538908	178726	0.0161215691939538	0.325949226589879	0.712738445743769	-0.585819370575876	-0.728440027225316	6.6191437337521e-05
184	rs148917747	0.13867877604725	0.00183533	212453	0.197083317875219	1.48072910082034	0.168717058452222	0.0925684952107161	0.776828345440244	0.0013212798295892	178726	0.0409322026303945	0.283454643792285	0.494240842334097	-0.320992078408916	-0.228423583198199	0.000109133025248257
185	rs149236472	0.858441688280461	0.0269095	212453	0.0137881932445976	0.178358182411886	0.743657624231829	-0.668792176572824	0.877747581089733	0.0280529315001296	178726	0.00198091048682706	0.153825177806033	0.952814017993997	-1.51555638001177	-2.1843485565846	1.54350759698533e-05
186	rs149435600	0.492986469726687	0.0133833	212453	0.0273435278919699	0.685566567897338	0.593969476386307	-0.311080192369827	0.426633408356155	0.014378818008846	178726	0.00381111892761741	0.794965779608121	0.913010235280364	-0.93248459820009	-1.24356479056992	3.95444891572914e-05
187	rs150004633	0.0187283708301754	0.142685	212453	0.0029515318937896	2.35089394834381	0.931282267158989	1.23458595361945	0.869089239723689	0.130928600752081	178726	0.000474674314993795	0.164815454173215	0.988272312920923	-2.20947862712343	-0.974892673503978	5.17331338428864e-05
188	rs150087228	0.838026978414217	0.00222559	212453	0.162588079004689	0.204417855101069	0.197444983912771	-0.105852152073133	0.196119110899945	0.0029616262202626	178726	0.0182912588851502	1.29268764990122	0.686209232139093	-0.00617242545579821	-0.112024577528931	0.000122604847137908
189	rs150469688	0.0405405839484605	0.00738156	212453	0.049276032094074	2.04819818785997	0.448048586633536	0.64266022830875	0.320735799939153	0.0136437789645029	178726	0.00401344442443459	0.992946966454342	0.908813216576922	-0.749403332734917	-0.106743104426167	0.000123254094321933
190	rs150529040	0.238037839593821	0.0124338	212453	0.0294033035583361	1.17990540582946	0.57634144124535	-0.0282291349658617	0.91207288220866	0.0125926464718832	178726	0.00434382527837198	0.110424300187427	0.90204216142601	-1.15610951845081	-1.18433865341667	4.19573020378874e-05
191	rs150545191	0.156677632335528	0.019458	212453	0.0189235156071519	1.41633435987643	0.678846120904995	0.112966235680856	0.505575937349852	0.0217764710709407	178726	0.00253547953416664	0.665742133944338	0.940391420011381	-1.2015812199403	-1.08861498425944	4.61721199751277e-05
192	rs150579774	0.910002949588204	0.0056445	212453	0.0643278542134347	0.113034820191074	0.383406716275097	-0.239323459016105	0.931582685257652	0.0069215600701193	178726	0.00785774934197147	0.0858537406816112	0.835810303451103	-0.900286094297163	-1.13960955331327	4.38766190765374e-05
193	rs150647211	0.313221813699737	0.0717484	212453	0.00542111094464995	1.00848473219182	0.88064776858373	-0.615010471002504	0.0262715018585212	0.073084256698769	178726	0.000797299742294764	2.22217469542474	0.980457046242494	0.453207806128817	-0.161802664873688	0.000116651221694288
194	rs150699569	0.804035084808415	0.00458824	212453	0.0790528130145944	0.248128371231256	0.335985341187163	-0.194382606180167	0.485402515564633	0.0044423021941974	178726	0.0122126857752609	0.697639750836371	0.766097346000779	-0.539994872150689	-0.734377478330856	6.57995933431525e-05
195	rs150739559	0.835597246110024	0.207946	212453	0.00219210251401563	0.207528360708355	0.948044719665548	-1.45827075727785	0.813489875256039	0.22407130818926	178726	0.000310654504781831	0.23592628005502	0.992293488939879	-2.40522872965881	-3.86349948693666	2.87914003186503e-06
196	rs151021250	0.271414471492867	0.00159455	212453	0.226788556935395	1.09981101625307	0.149931468049008	0.00945821931378191	0.624984274279076	0.0015042853415867	178726	0.0359591392666519	0.488798621180855	0.526598910758868	-0.310997557189044	-0.301539337875262	0.000101438408204202
197	rs151111791	0.0002538808829271	0.122303	212453	0.0033634463020366	3.65831299635261	0.922435908838762	4.89427167297018	0.741377822967433	0.128460247946608	178726	0.000482424949488059	0.330029300183498	0.98808310149182	-2.1610882425981	2.73318343037208	0.00210943320427894
198	rs151119377	0.620354590116912	0.068196	212453	0.00568175823365201	0.495347863688736	0.875623039625772	-0.934793564548077	0.0255598773890756	0.0683366673885252	178726	0.000848345807210918	2.23283424043877	0.979231819784948	0.503837354750054	-0.430956209798023	8.91245586465436e-05
199	rs151232124	0.590050251756345	0.151765	212453	0.0028046482929907	0.538763210371372	0.934477950296581	-1.22706078470783	0.862983827427861	0.138004466471067	178726	0.000454033145619433	0.172577132969299	0.988776566628472	-2.23015141015123	-3.45721219485906	4.32226228206241e-06
200	rs151285163	0.824472168769227	0.00782249	212453	0.0465191560696516	0.221796673967482	0.462325360268174	-0.298879067844865	0.996490279049553	0.0114299619112027	178726	0.00478006156159843	0.00439879707087874	0.893254689812718	-1.118646138277	-1.41752520612187	3.32304269404338e-05
201	rs151285769	0.959763655571898	0.00217107	212453	0.166661890922582	0.0504501722677735	0.193552859801251	-0.107312145599461	0.2576257439072	0.0029789492646498	178726	0.018185208383482	1.13202067130491	0.687459942333995	-0.141031395519427	-0.248343541118888	0.000106980609170009
202	rs1517351	0.165191995715018	0.43317	212453	0.00147046612367674	1.3878195646102	0.964541847219865	-0.740826430447491	0.951606216959753	0.434602479466325	178726	0.00021980603754514	0.0606898479256804	0.994534880716731	-2.60285310131412	-3.34367953176161	4.84192129959621e-06
203	rs1517352	0.0757007182299965	0.41311	212453	0.00148916837594222	1.77619538767084	0.964107056510544	-0.142791040207397	0.804143068776875	0.413074641805738	178726	0.000222779029659329	0.24798880480513	0.994461371515502	-2.56742527229547	-2.71021631250287	9.12278220540346e-06
204	rs1547550	0.930294599886534	0.120251	212453	0.0034128621273309	0.0874741903602019	0.921385922049532	-1.26807714341639	0.416763535143146	0.114174254686714	178726	0.000534034399842415	0.812048965839989	0.986825037089215	-1.83935067860727	-3.10742782202367	6.1322597166379e-06
205	rs1551440	0.320322909113936	0.198104	212453	0.00227276708265328	0.993794531246851	0.946235668031632	-0.99430828623069	0.280524794684492	0.197792392473701	178726	0.000340399847424286	1.07914118317962	0.991561812755656	-1.81013436814935	-2.80444265438004	8.30243198452961e-06
206	rs1551441	0.316806439059867	0.195094	212453	0.00229920208491814	1.00104213349451	0.945644315457716	-0.98229488089621	0.297856834392752	0.195109328267411	178726	0.000343930577331901	1.04104032276986	0.99147503546605	-1.84511526011087	-2.82741014100708	8.1139191091496e-06
207	rs1551442	0.316644537263343	0.195088	212453	0.00229925565837566	1.00137708697285	0.945643117766769	-0.981967334356867	0.297347027146194	0.195107123117365	178726	0.000343933522251406	1.0421394577904	0.991474963092984	-1.84397596651969	-2.82594330087655	8.12582966461952e-06
208	rs1551443	0.213752892350136	0.207417	212453	0.00219622646721292	1.2433119770792	0.947952064649207	-0.745111230810406	0.341860060445808	0.207914448077274	178726	0.000327966099870126	0.950496442951559	0.991867526890448	-1.95789697398637	-2.70300820479678	9.18877776793763e-06
209	rs1584945	0.0591711486462341	0.398839	212453	0.00150583645076778	1.8869195389631	0.963719886658496	0.0574028652685565	0.502595233225707	0.402247980422645	178726	0.000224631569842114	0.670411927532198	0.994415571726192	-2.37041550029774	-2.31301263502919	1.35715881570768e-05
210	rs1598253	0.0012801179872514	0.491482	212453	0.00144461551681327	3.22040010299658	0.965143469210681	3.32648289409984	0.642354108555637	0.495135493853776	178726	0.000216066191778637	0.464409885987292	0.994627366318021	-2.50595962798519	0.820523266114659	0.000311535844602509
211	rs16833155	0.138106144097515	0.0365896	212453	0.0102422938262251	1.48288057187213	0.796141994200135	0.0801663758398917	0.807244438941978	0.0361120418087167	178726	0.00155169770350961	0.243982415376954	0.962656214083437	-1.61514215790645	-1.53497578206656	2.95479791602383e-05
212	rs16833157	0.23285362323269	0.116872	212453	0.00349809896460164	1.19304021614585	0.919580417354598	-0.605808708650797	0.910699341518813	0.12038141196744	178726	0.000510072471555961	0.112156472169796	0.987408749468071	-2.18116621024361	-2.78697491889441	8.44873070409886e-06
213	rs16833160	0.16708443714414	0.0381631	212453	0.00983605940027788	1.38163293135981	0.802631678374173	-0.0452661806664719	0.899807399811625	0.0360443733237282	178726	0.00155450167645004	0.125904652515323	0.962591256933999	-1.63529592562138	-1.68056210628785	2.55446788343687e-05
214	rs16833172	0.202446838956211	0.037828	212453	0.00991973630948402	1.27461134775555	0.801286283886091	-0.157046545818646	0.963043541917267	0.0404573722554335	178726	0.00139130956882633	0.0463346253243677	0.966386432724173	-1.69537538646104	-1.85242193227969	2.15111026499717e-05
215	rs16833177	0.187448513181096	0.432314	212453	0.00147115603813932	1.31816471912334	0.964525801094468	-0.831514948769493	0.951328109321484	0.434290368453157	178726	0.000219842647679581	0.0610390503704721	0.994533975440795	-2.60274914892871	-3.43426409769821	4.42259681709312e-06
216	rs16833179	0.854514231360809	0.0415467	212453	0.00906689802845189	0.183361692292624	0.815213547365591	-0.830572860059415	0.744681895097699	0.0418327495719725	178726	0.00134749754629349	0.325659624705109	0.967410420793065	-1.66058238411973	-2.49115524417915	1.13570181525791e-05
217	rs16833198	0.977817937770248	0.0266496	212453	0.0139189449115403	0.0278046744038589	0.741854278966776	-0.676828757908357	0.839403525774157	0.028457976971194	178726	0.00195353007972586	0.202656499714076	0.953435859246803	-1.51388363110887	-2.19071238901723	1.53371616185059e-05
218	rs16833200	0.962844823792563	0.0267756	212453	0.0138552390197964	0.0465839504947769	0.742731825687314	-0.678012241195759	0.831768459012718	0.0284985144309845	178726	0.00195083269637338	0.212434004948685	0.953497163918226	-1.51260618018594	-2.1906184213817	1.5338602883034e-05
219	rs16833206	0.974979086290435	0.0266275	212453	0.0139301809186753	0.0313642063539541	0.741699718388086	-0.676451434324022	0.83459396824285	0.0284596994018269	178726	0.00195341531185646	0.208813325701284	0.953438467468359	-1.51270388932354	-2.18915532364756	1.5361061183495e-05
220	rs16833208	0.998237601975395	0.0269527	212453	0.013766704587647	0.00220884015595908	0.743954837975882	-0.681198903084039	0.827923457663967	0.0285015094855215	178726	0.00195063370857327	0.2173655741445	0.953501686717676	-1.51164419519728	-2.19284309828131	1.53045173762055e-05
221	rs16833214	0.0004831477929556	0.418169	212453	0.0014839440660033	3.48992960768868	0.964228472016974	4.20666122232226	0.286299217472617	0.424556123043408	178726	0.000221079072834781	1.06627528713052	0.994503402744754	-2.03646619441584	2.17019502790642	0.00120133193293277
222	rs16833215	0.0005911803632157	0.421278	212453	0.00148090585518225	3.43562880474975	0.964299095580208	4.02478439269839	0.277385240436319	0.423364233958302	178726	0.000221243222053363	1.0862119298657	0.994499344019976	-2.01476077605068	2.01002361664771	0.00102353208517491
223	rs16833219	0.174640111508436	0.0166532	212453	0.0220476251162732	1.35744420185462	0.644666091974392	0.0765998490674194	0.759277970565944	0.0141084402830929	178726	0.00388309095890167	0.306429079180562	0.91151282022184	-1.16965382821748	-1.09305397915006	4.59676164014346e-05
224	rs16833222	0.174012721784468	0.0165858	212453	0.0221357032158536	1.35942257425679	0.6437522701086	0.0787722088685161	0.755883231621167	0.0141186651579317	178726	0.00388031903015377	0.310891335454257	0.911570400673539	-1.16872106616719	-1.08994885729868	4.61105732859886e-05
225	rs16833235	0.13956804655591	0.0191548	212453	0.0192171123697209	1.47740149166609	0.675480421102953	0.174485975734429	0.483043645158731	0.0216412547808314	178726	0.00255096880184569	0.701415670709301	0.940049101731967	-1.17587017510367	-1.00138419936924	5.03806381248833e-05
226	rs16833239	0.0001996411210931	0.157705	212453	0.00271804433940015	3.7194701719678	0.936372453808865	5.09974846781343	0.897203569143679	0.157532046535055	178726	0.000406970951695017	0.129194726171817	0.989928199463862	-2.29074631008987	2.80900215772356	0.00227558694104002
227	rs16833249	0.0831974470539606	0.485998	212453	0.00144532971512094	1.73242765814154	0.965126837569985	-0.229698578540086	0.567281787230378	0.485476069953017	178726	0.000216228188945298	0.572059320467466	0.994623359805663	-2.45009962424333	-2.67979820278342	9.40454359499599e-06
228	rs16833250	0.177909033353252	0.0196296	212453	0.0187613714648419	1.34722110288976	0.680719305946302	0.0469120476434035	0.544688231549813	0.0218827680798363	178726	0.00252343747789771	0.60573877478368	0.940657726007938	-1.23964385774846	-1.19273181010505	4.16066215444666e-05
229	rs16833256	0.208721410027844	0.019423	212453	0.0189569388833046	1.25708899957151	0.678461276274423	-0.0312417133773448	0.577175651123579	0.0224305229627846	178726	0.00246319437666763	0.557514944840985	0.941992249692334	-1.27719293780831	-1.30843465118565	3.70606768850275e-05
230	rs16833260	0.195161433755109	0.49252	212453	0.00144451953863128	1.29546045754703	0.965145704312368	-0.868427094716081	0.60669100409535	0.49090472150051	178726	0.000216117252731533	0.514802548810614	0.994626103475545	-2.48130227927963	-3.34972937399571	4.81271686979502e-06
231	rs16833431	0.10970615649102	0.333813	212453	0.00162355431808536	1.59951527867852	0.960994337348554	-0.392696662011728	0.86315389020836	0.355045844082125	178726	0.000235869853637364	0.172360797177456	0.994137821439045	-2.5548499435153	-2.94754660552703	7.19541869341523e-06
232	rs16833437	0.001242081233175	0.491123	212453	0.00144465161355994	3.22903631038396	0.965142628606696	3.35336917364676	0.63669562520779	0.494964051665905	178726	0.000216067658892088	0.472323883714592	0.994627330033241	-2.50226951526328	0.851099658383478	0.000321208612373539
233	rs16833453	0.0009107517197871	0.493792	212453	0.00144441892021567	3.31673740968601	0.965148047485083	3.63035170704214	0.6421921138854	0.4960576744378	178726	0.000216059172225268	0.464636046636138	0.994627539926277	-2.50587127384078	1.12448043320136	0.000422196805746064
234	rs17439031	0.751453306937081	0.440583	212453	0.00146488262143311	0.316723643324728	0.964671728729894	-1.62315089948996	0.0421753672881017	0.432115750410294	178726	0.000220102916162098	2.03178558352301	0.994527539707671	-0.551232739267869	-2.17438363875783	1.55896541337665e-05
235	rs17585399	0.311155871128214	0.124091	212453	0.00332175004345507	1.0127996433068	0.92332373368751	-0.810525811140566	0.58717414150237	0.165922455953322	178726	0.000390278044580968	0.542935603159002	0.990337327112475	-2.17377712857094	-2.98430293971151	6.9357430763003e-06
236	rs17585427	0.620973404077668	0.447108	212453	0.00146054006814514	0.494471252289715	0.964772767895822	-1.55502357957917	0.147223725214709	0.445392739417305	178726	0.000218653801677757	1.44940782322041	0.994563373434726	-1.56261733100178	-3.11764091058095	6.06994913844133e-06
237	rs17618694	0.23569479943642	0.322874	212453	0.00165144326593637	1.18581643554544	0.960350875349211	-0.938639413446337	0.174632812725464	0.318578827970378	178726	0.000248801608229857	1.35746718685743	0.993818409535478	-1.62742672167791	-2.56606613512424	1.05373385456151e-05
238	rs17817076	0.812551880990674	0.120148	212453	0.00341538802251621	0.237135231446984	0.921332316073165	-1.24535672129701	0.566367996342085	0.115164805892961	178726	0.000530033779457575	0.573408706917543	0.986922444172099	-2.00618006840435	-3.25153678970136	5.30926998621096e-06
239	rs17817966	0.36929463636153	0.316511	212453	0.0016689598344314	0.897795402163559	0.959947168322346	-1.22190168394503	0.963942249486288	0.315685583343372	178726	0.000250020303490741	0.0452070818962141	0.99378831857461	-2.53964633659534	-3.76154802054037	3.18815734755736e-06
240	rs180988364	0.520705302199514	0.000746834	212453	0.483800829176904	0.642258581409049	0.0763649039327708	-0.0239689895417052	0.823825217863968	0.0005965753690625	178726	0.090589855043146	0.222627774634683	0.306302507088198	-0.175268996456951	-0.199237985998657	0.000112365072967738
241	rs181629330	0.863281630911603	0.0269108	212453	0.0137875455875752	0.172198304339139	0.74366657862968	-0.669612431458182	0.876960835482787	0.0295549568371334	178726	0.00188314794686026	0.154823029148459	0.955038051360191	-1.53952315395841	-2.2091355854166	1.50571889919866e-05
242	rs1818625	0.0122944753345909	0.39798	212453	0.00150693338829873	2.50357749322327	0.96369441764822	1.36227836480331	0.782399636607285	0.395476589973517	178726	0.000225918508589262	0.276193256239482	0.994383757612868	-2.55311908025609	-1.19084071545278	4.16853780484993e-05
243	rs181898936	0.862936025269685	0.0311029	212453	0.0119808514229661	0.172637943247406	0.769514136552355	-0.722315628600872	0.624121441480648	0.0300602324117882	178726	0.00185245905183426	0.490017604539726	0.955738346233372	-1.44407365709517	-2.16638928569604	1.57147828280928e-05
244	rs182151758	0.176784831939185	0.0197523	212453	0.0186471608668695	1.35072097102795	0.682044951686595	0.0492548494155791	0.539479461024178	0.0220441718980886	178726	0.0025053747056462	0.613600336659001	0.941057461015315	-1.23843951732039	-1.18918466790481	4.17544682091084e-05
245	rs182335475	0.560692826792354	0.000644556	212453	0.56051286412239	0.581812732482017	0.0666097304317658	-0.0231920365602493	0.0671125188451222	0.0006893781762036	178726	0.0784020976238106	1.83091977111682	0.337831852667752	0.360133442649959	0.336941406089709	0.000192083955087871
246	rs182345508	0.872090990795507	0.0863923	212453	0.00457437152965319	0.161003059693264	0.89737664553251	-1.12671398080393	0.959288040571	0.0836405622978946	178726	0.000704697800067123	0.0510470353733227	0.982687556027846	-2.02688452212414	-3.15359850292807	5.85556583387166e-06
247	rs182571338	0.243623961020287	0.00440262	212453	0.0823704190282187	1.16597646515111	0.326876383342088	0.0242812610950791	0.804840961805571	0.0048675121716079	178726	0.0111505879016628	0.247086912860805	0.782004697128802	-0.737769428539098	-0.713488167444019	6.7188558257266e-05
248	rs183284636	0.73269967685383	0.0036883	212453	0.098252758779242	0.341536573096456	0.289325148757942	-0.153895644140579	0.796597346054196	0.0055029025698376	178726	0.00986939141231341	0.257753250766848	0.802095210452548	-0.783340317618269	-0.937235961758848	5.3718377843473e-05
249	rs184191853	0.256215854411291	0.000810272	212453	0.445951295853747	1.13538067191139	0.0823127756655649	0.0101049276280852	0.33126265681319	0.0008198111557626	178726	0.0659368321679963	0.971573729984061	0.377583501237486	-0.0588618853205753	-0.04875695769249	0.000130612402614711
250	rs184243129	0.92022578889934	0.0307298	212453	0.012121646875668	0.100149309322649	0.767435459117721	-0.725445104265502	0.498284384412411	0.0304081853413825	178726	0.00183191902278674	0.67719161929637	0.95620762648281	-1.34489489326953	-2.07033999753503	1.72990422536879e-05
251	rs184547639	0.778032968057326	0.00368516	212453	0.0983361667080171	0.281883335368574	0.289150704055774	-0.159159716801296	0.871288015796666	0.004153076469553	178726	0.0130593993570946	0.162022652048742	0.753872084581968	-0.69105687228922	-0.850216589090516	5.86023353019052e-05
252	rs185076848	0.520999132296739	0.0046436	212453	0.0781147067513976	0.641806032520205	0.338653848450813	-0.13699065162723	0.47811809872292	0.0050639350891562	178726	0.0107201882752272	0.709332606393499	0.788640605648871	-0.578694308484459	-0.715684960111689	6.70411209290491e-05
253	rs185549740	0.0506279100704707	0.00645624	212453	0.0562858924128851	1.95462024406107	0.415429498523785	0.525143626692904	0.97443004372295	0.006852454397792	178726	0.00793644094295517	0.0320526751943336	0.834438252259912	-0.898776887733588	-0.373633261040684	9.43827077169344e-05
254	rs185993652	0.786797551984275	0.00134532	212453	0.26873564956698	0.270471484181022	0.129560677738714	-0.0646396190625083	0.585956823819061	0.0024079360826566	178726	0.0224847351537331	0.544704420872951	0.640156350212365	-0.416074699268712	-0.48071431833122	8.47984121618918e-05
255	rs186618410	0.589227489523528	0.00433752	212453	0.0836012152434214	0.539955836515435	0.323621413601991	-0.14832487572196	0.942808523946081	0.0043625766947834	178726	0.012434875156755	0.0717403754712227	0.762851058201613	-0.717570368711171	-0.86589524443313	5.76906948078822e-05
256	rs186691658	0.23748380574423	0.0124468	212453	0.0293729800766366	1.18129939960012	0.576593364676158	-0.0274022514591644	0.910083372984778	0.0126089382520718	178726	0.00433828428034836	0.112933379004039	0.902154890502356	-1.15643176466407	-1.18383401612324	4.19784806005245e-05
257	rs187006906	0.852060239732919	0.0867297	212453	0.00455825948073021	0.186490357613546	0.897701132543081	-1.12431792013417	0.954333941251679	0.0838084170028522	178726	0.000703415252866675	0.0572651999601331	0.982718520092312	-2.02744862227599	-3.15176654241016	5.86630283116404e-06
258	rs187564975	0.968752196024997	0.00315828	212453	0.114680449493141	0.0391733310811862	0.258597645216785	-0.149407490578817	0.063497477200778	0.0035667808298054	178726	0.0151971130849833	1.85569196179703	0.724675581101764	0.60284116915476	0.453433678575943	0.000215815702653965
259	rs187964406	0.994934040510141	0.00596949	212453	0.0608456141418171	0.00634928130760767	0.39664590612487	-0.25261752205509	0.828956809172628	0.014479914813185	178726	0.00378489843469997	0.216039690883246	0.913556989509872	-1.20281566991323	-1.45543319196832	3.19943058404281e-05
260	rs188112436	0.762700445387617	0.00427311	212453	0.0848558746276541	0.301936532964553	0.320369386857352	-0.17849957729662	0.898484809999897	0.0043659776724691	178726	0.0124252311708061	0.127575640054486	0.762991389960236	-0.713620354667815	-0.892119931964434	5.61974400125112e-05
261	rs188286843	0.982043193700454	0.00155465	212453	0.23259977623864	0.0225074193680123	0.146735263513141	-0.0793055433056702	0.553445481056226	0.0015329303503841	178726	0.0352882033741172	0.592605076305484	0.531291732401086	-0.28559764583508	-0.36490318914075	9.52102826798074e-05
262	rs189273492	0.446822464876445	0.00422929	212453	0.0857313000242641	0.760723115916062	0.318138760931293	-0.0994111555609849	0.88123472666424	0.0060930489939971	178726	0.00891877727123866	0.149404163427835	0.817681925658384	-0.841875241943761	-0.941286397504746	5.35012350639531e-05
263	rs190034400	0.323140207858171	0.00720645	212453	0.0504644910698424	0.9880254018057	0.442162438841538	-0.076025531071563	0.375382040991686	0.0059246347733753	178726	0.00917074931284053	0.886437088362668	0.813491772222278	-0.520030957670334	-0.596056488741897	7.55605746414687e-05
264	rs191766679	0.293212850497514	0.0126385	212453	0.0289330688749356	1.05109959410512	0.580273019217692	-0.113529591735489	0.540807612860294	0.0119790003890342	178726	0.00456350953531728	0.611592180585615	0.89759537381811	-0.971541166205296	-1.08507075794079	4.63360547573104e-05
265	rs191959041	0.518365393531602	0.00603889	212453	0.0601505650197079	0.645867153157306	0.399398645350915	-0.171608483921714	0.538665840076258	0.0133675098677798	178726	0.00409524407276954	0.614831748535427	0.907127306835829	-1.01680754618927	-1.18841603011098	4.17865746089505e-05
266	rs192222388	0.522755968475677	0.00222569	212453	0.16258079023503	0.639102938441508	0.197452087898329	-0.0696569551287159	0.640539477296951	0.0084098169330346	178726	0.00647689648325718	0.46694465244497	0.860642663918181	-0.891530835728436	-0.961187790857152	5.24470109989206e-05
267	rs192777706	0.710148215392695	0.00267728	212453	0.135218687448706	0.371657038718677	0.228286152478512	-0.113804266974971	0.239417505200345	0.0019193911240464	178726	0.0281939948741446	1.17644398164263	0.586561911702372	-0.0357169127352129	-0.149521179710184	0.000118092705605675
268	rs1973065	0.787192594817071	0.435695	212453	0.00146848578918165	0.269957961828802	0.964587909077578	-1.63520270106845	0.040452254930717	0.430618936248759	178726	0.000220287357533429	2.04910084459674	0.994522979023616	-0.515688332898383	-2.15089103396684	1.59602315886103e-05
269	rs1973066	0.787404695004239	0.435643	212453	0.00146852575040119	0.269682278858197	0.964586979550702	-1.63526136130482	0.0405433807926484	0.430593439887036	178726	0.000220290536812495	2.04816963344043	0.99452290040991	-0.517578584568528	-2.15283994587335	1.59291567940909e-05
270	rs200068522	0.94908891274677	0.0140615	212453	0.0260426242912676	0.0638509449934594	0.605669451044043	-0.464048242367505	0.914734294165957	0.0096386340532354	178726	0.00565817707264088	0.107068931949234	0.876075274235349	-1.03901891732249	-1.50306715968999	3.05060180345438e-05
271	rs201192423	0.185344626709452	0.0172862	212453	0.0212539490068444	1.32447715070415	0.653019122008451	0.0435332381640031	0.854689835251551	0.0168913944951553	178726	0.00325251055084361	0.183137878945118	0.924801808971984	-1.27830536475854	-1.23477212659453	3.98937236633923e-05
272	rs201445933	0.0282175952692716	0.0134944	212453	0.0271214614692127	2.19424786439872	0.59593458075026	0.98154092929187	0.5116774404226	0.0124968595810643	178726	0.00437669558797181	0.656227992645418	0.901374008812903	-0.964128546389423	0.0174123829024471	0.00013954728708616
273	rs202126381	0.203849194641555	0.00134564	212453	0.268671828960703	1.27066122772781	0.129587465544491	0.0352206610933172	0.900803897644789	0.0051914059268504	178726	0.0104583025043388	0.1246458888131	0.792733762626289	-0.780717377883123	-0.745496716789806	6.50720045871275e-05
274	rs2030171	0.831004546778484	0.34416	212453	0.00159958723042539	0.213413377924109	0.961548002349998	-1.60727533331348	0.855102012511302	0.343719063445326	178726	0.000239437576258651	0.182612580515995	0.994049678855355	-2.5455805799487	-4.15285591326218	2.15574252459478e-06
275	rs2054090	0.583062351755706	0.394469	212453	0.001511530662993	0.548917086462566	0.963587691447367	-1.51125491907763	0.0147732017952055	0.391829381506937	178726	0.000226653945229605	2.43789163757324	0.994365577968821	0.36548389178387	-1.14577102729376	4.36071055825807e-05
276	rs2066795	0.182576551550805	0.129632	212453	0.00320000815907701	1.33286365531295	0.925925751048622	-0.478878297428508	0.965750096012884	0.129310645959758	178726	0.000479720415383677	0.0429390801463169	0.988149117373811	-2.21676550829305	-2.69564380572156	9.25669738103762e-06
277	rs2066797	0.23431333207466	0.143827	212453	0.00293200207076506	1.18932110839043	0.93170590866151	-0.683024137461535	0.870788095250698	0.144441650522991	178726	0.000437062595220131	0.162657520426653	0.989191534518835	-2.25062705336736	-2.93365119082889	7.29609990369464e-06
278	rs2066799	0.344169198144889	0.0962968	212453	0.00414885777157686	0.945959589094801	0.906025705284545	-0.77699318271624	0.95866165181341	0.092792307997803	178726	0.000641603930526489	0.0518331366354947	0.984213124766846	-2.07296605286839	-2.84995923558463	7.93300497036944e-06
279	rs2066800	0.934364651438653	0.0777427	212453	0.00503563799121985	0.0823547079898602	0.888185485632476	-1.09244498185609	0.819689744146102	0.0763767322221539	178726	0.000765649103588981	0.227944040891273	0.981218277632636	-1.96194424031594	-3.05438922217203	6.46628602965846e-06
280	rs2066802	0.279731259007406	0.220722	212453	0.00209907610126659	1.08092324201035	0.950139615980707	-0.944195034990661	0.78847678551725	0.221176374044356	178726	0.000313550765261353	0.268289113251201	0.992222199252874	-2.39253122573895	-3.33672626072961	4.87570581102261e-06
281	rs2066805	0.151850420887319	0.0366974	212453	0.0102133495150493	1.43302595211259	0.796600911636291	0.021642591395006	0.833530315454314	0.0360472586693161	178726	0.00155438190146153	0.210175993566678	0.96259403147549	-1.62170171106213	-1.60005911966712	2.76861424867842e-05
282	rs2168168	0.0882104423611247	0.357107	212453	0.00157263943657373	1.70491412094754	0.962171287224304	-0.238956321823401	0.916088723976284	0.35994366883866	178726	0.000234440683993103	0.105361803163814	0.994173134259914	-2.56711980359842	-2.80607612542182	8.28888127266724e-06
283	rs2278940	0.0376123094025297	0.115373	212453	0.00353754396839712	2.07905484909024	0.918747277729655	0.730532866777282	0.987008124864729	0.114917774233448	178726	0.000531024906863421	0.016283620366052	0.986898310415696	-2.16737619944692	-1.43684333266964	3.2594638243194e-05
284	rs2280232	0.233919270020473	0.158268	212453	0.00271018707759354	1.19032349423749	0.936544715370368	-0.715228834861363	0.637182755157494	0.159179524007941	178726	0.00040354803379694	0.471641422221737	0.99001206444891	-2.19307675034591	-2.90830558520728	7.48338740600264e-06
285	rs2280233	0.414122664847791	0.131081	212453	0.00316991183179873	0.816660159944362	0.926571269263891	-0.996739139920977	0.593309104504875	0.130531476267872	178726	0.000475900983622783	0.534046873493398	0.98824236219435	-2.08069975502815	-3.07743889494913	6.31894485879721e-06
286	rs2280234	0.631348277609251	0.163566	212453	0.00263901288887817	0.479830001988946	0.938108021033326	-1.2831888352375	0.64784072208441	0.162404155511965	178726	0.000397058104525756	0.4567639470638	0.990171113364286	-2.20792347143392	-3.49111230667142	4.1781928886827e-06
287	rs2356350	0.0609466725750981	0.403597	212453	0.00149995584175595	1.8738821331544	0.963856447282126	0.032130922863135	0.536789053093757	0.403853571015597	178726	0.000224341098649978	0.617675821560101	0.994422752678539	-2.40483218290428	-2.37270126004114	1.27852207689837e-05
288	rs2356352	0.525720606195048	0.331192	212453	0.00162998994518713	0.634552055190407	0.96084577615	-1.42667817902761	0.159256592058114	0.333848296208887	178726	0.000242864148647298	1.40757622333191	0.993965038180428	-1.57043591012174	-2.99711408914935	6.84745497881698e-06
289	rs3024846	0.132728137431535	0.0186858	212453	0.0196900329567951	1.50343022453202	0.670128629832602	0.20282044463445	0.690928834797043	0.0180783027936428	178726	0.00304264443808753	0.397594880576103	0.929310931570107	-1.25127864770291	-1.04845820306846	4.80639748739568e-05
290	rs3024847	0.0618130253452386	0.416562	212453	0.00148556569105863	1.86763456315352	0.964190781388361	0.0168021417895654	0.75293593097565	0.417039304111668	178726	0.00022216183525957	0.314770474454493	0.994476631162455	-2.55011705724104	-2.53331491545148	1.08881628383037e-05
291	rs3024851	0.09754387404403	0.11102	212453	0.00365824686462075	1.65687933042757	0.916207197325982	0.0179044180181487	0.908866127958709	0.113598589844971	178726	0.000536392056882515	0.114468862867607	0.986767641872769	-2.15608017022331	-2.13817575220517	1.61644661284153e-05
292	rs3024859	0.0001780204932406	0.281829	212453	0.00178382677631838	3.74832357618999	0.957308199991644	5.14818221569222	0.85447561154776	0.280237884126692	178726	0.000267774913174993	0.183410915837194	0.993350143787374	-2.48987209046271	2.6583101252295	0.00195726087429446
293	rs3024861	0.039202160282223	0.415668	212453	0.00148648304603657	2.06205856810178	0.964169461065498	0.385388157751576	0.785806725016624	0.411113034674832	178726	0.000223096382554683	0.271759789820612	0.994453525396631	-2.56057450110256	-2.17518634335098	1.55771452679214e-05
294	rs3024864	0.162386155503814	0.0194093	212453	0.0189700545479063	1.39709117423157	0.678310378151417	0.0949006660825475	0.724069024639431	0.0180152859684502	178726	0.00305309156100487	0.353025898693594	0.929085428007447	-1.26524497159488	-1.17034430551233	4.25485948484307e-05
295	rs3024866	0.0334348977972379	0.41959	212453	0.00148253927341138	2.12682173348374	0.964261125298045	0.515097126209266	0.740372091009667	0.41639081446392	178726	0.000222260587218491	0.331360641034214	0.994474189566334	-2.54456610818707	-2.02946898197781	1.80207190536077e-05
296	rs3024877	0.0012124951218219	0.445916	212453	0.00146129385302387	3.23592435319386	0.964755227895106	3.37835653293374	0.327903856919226	0.446680327626039	178726	0.00021853086232508	0.978344724185453	0.994566413599911	-2.1315991438693	1.24675738906444	0.000477110693357437
297	rs3024880	0.999543204705336	0.0266664	212453	0.0139104159819368	0.000572508031936485	0.741971644466672	-0.677342775869522	0.878862639356623	0.0280925035210898	178726	0.0019782006522106	0.152411180470341	0.952875525356601	-1.51641413791482	-2.19375691378434	1.52905382591005e-05
298	rs3024882	0.985508784975693	0.0267409	212453	0.0138727234728542	0.0181630432604052	0.742490771237053	-0.67822738741235	0.720872224002065	0.0289292317981031	178726	0.00192263982704024	0.357293328384671	0.9541383883512	-1.48016148122239	-2.15838886863474	1.58410119141208e-05
299	rs3024886	0.0013518235251619	0.403887	212453	0.00149960802152948	3.20474464662715	0.963864525641989	3.28939133593899	0.253567037626322	0.405422913768968	178726	0.00022406254142177	1.14172814611402	0.994429639194424	-1.94700674832606	1.34238458761292	0.00052498816740461
300	rs3024889	0.860372459137713	0.0318318	212453	0.0117153214952047	0.175900058822678	0.773465171316958	-0.730462460973476	0.678770690652942	0.0423247832754189	178726	0.00133251689754275	0.41414121450103	0.967761051163522	-1.63429820886539	-2.36476066983887	1.2887147109845e-05
301	rs3024896	0.0588653865180584	0.397514	212453	0.00150753302283474	1.88919737372799	0.963680495730609	0.0620198043629134	0.962125822118309	0.398328726654208	178726	0.000225364139885442	0.0474860828270884	0.994397461783025	-2.59114661807815	-2.52912681371524	1.09338591956946e-05
302	rs3024897	0.0991676450283018	0.203737	212453	0.00222556242190483	1.64890233343596	0.947293480672497	-0.183719931518834	0.777141645871546	0.201613314103556	178726	0.00033554689321261	0.283045907864973	0.991681112094477	-2.3548890899566	-2.53860902147543	1.08306720652328e-05
303	rs3024898	0.485898994105887	0.0421675	212453	0.00893920300465591	0.696846288921027	0.817340650116319	-0.651618003957331	0.988313845170859	0.0417247301324011	178726	0.00135083374044628	0.0146469467503923	0.967332369912411	-1.71058153608728	-2.36219954004461	1.2920195068262e-05
304	rs3024900	0.0983014672114958	0.203919	212453	0.00222408443628025	1.65314445759419	0.947326639145093	-0.177354581060436	0.769236259332295	0.203229798795966	178726	0.000333553303373479	0.293374048717514	0.991730128489682	-2.35488987424934	-2.53224445530977	1.08998244231558e-05
305	rs3024903	0.0991219871539929	0.204145	212453	0.00222225312670153	1.64912520388105	0.947367727628534	-0.183975663826846	0.763815005728664	0.203273682378963	178726	0.0003334996625812	0.300474812888594	0.991731447422833	-2.35287861009405	-2.5368542739209	1.08496938448829e-05
306	rs3024904	0.0992955989925861	0.204295	212453	0.0022210400905042	1.64827818589012	0.947394946080361	-0.185520308846208	0.760697914896917	0.203292212221884	178726	0.000333477020317997	0.304564429335687	0.991732004157489	-2.35168529173909	-2.5372056005853	1.08458827276474e-05
307	rs3024908	0.0999769767998156	0.204606	212453	0.00221853123103363	1.64496525331966	0.947451245546817	-0.191147717788855	0.693826657403808	0.204499175317766	178726	0.000332011801703246	0.393667339647416	0.991768032714668	-2.3230160104624	-2.51416372825125	1.10986936055313e-05
308	rs3024909	0.332835008264556	0.040243	212453	0.00934791135764396	0.968419292358148	0.810571286596186	-0.451779817399287	0.871666562788198	0.040572599573486	178726	0.00138752483256786	0.161541964084409	0.966474805193569	-1.68511854993761	-2.1368983673369	1.6185127566346e-05
309	rs3024912	0.427959823761574	0.486909	212453	0.00144518692432757	0.792687656327476	0.965130162714279	-1.37484497805722	0.835267371369361	0.486742111322556	178726	0.000216197746023897	0.207950815414491	0.994624112717238	-2.59141028675158	-3.96625526480881	2.59798429095618e-06
310	rs3024916	0.880985985862451	0.041789	212453	0.00901660597915717	0.149719420093629	0.816049973288824	-0.837399326873699	0.706452996363355	0.0417140225381684	178726	0.00135116538898743	0.376624071540525	0.967324611621532	-1.64196115261299	-2.47936047948669	1.14917645984908e-05
311	rs3024918	0.133966743329919	0.207603	212453	0.00219477383846175	1.49864118097153	0.947984699553926	-0.41355722946669	0.912499316815746	0.207555897262388	178726	0.000328384009619458	0.109886591195675	0.991857248494233	-2.39932519728765	-2.81288242675434	8.23265620843625e-06
312	rs3024919	0.134263820206747	0.207593	212453	0.00219485186441817	1.49749763614812	0.947982946557776	-0.415166346133819	0.915561607930025	0.20756792136413	178726	0.00032836996932245	0.106026145580854	0.99185759380872	-2.39975976571084	-2.81492611184466	8.21584843243995e-06
313	rs3024922	0.152832599498306	0.0193672	212453	0.0190104750591904	1.42959740941796	0.67784575467115	0.126310795236632	0.487090669240975	0.0217190603734853	178726	0.0025420324608817	0.694943565386353	0.940246567598312	-1.18171989963318	-1.05540910439655	4.77310453477724e-05
314	rs3024936	0.38786625775809	0.0788937	212453	0.00496837245622176	0.863493379779628	0.889514069893042	-0.769813444010914	0.813235100636946	0.0785057552222019	178726	0.00074660620257919	0.236254616889047	0.981676849383055	-1.97239822152968	-2.74221166554059	8.83551567102087e-06
315	rs3215260	0.553562930795456	0.154372	212453	0.00276578449115237	0.592429628735659	0.935327165769061	-1.20506979167182	0.859775080569288	0.151930581437649	178726	0.000419188262742433	0.176660485561053	0.989628978691568	-2.26892725802482	-3.47399704969663	4.25031920319953e-06
316	rs34013200	0.214641650890194	0.320688	212453	0.00165734997824394	1.24090281999849	0.9602147045093	-0.872840534054026	0.20061388359873	0.318123821040075	178726	0.000248991205341512	1.27980454906002	0.993813728049202	-1.72882772623066	-2.60166826028468	1.01687864466742e-05
317	rs34160352	0.0330422794607056	0.115458	212453	0.00353527932380079	2.13156918233837	0.91879506968345	0.831923091677716	0.981608248143616	0.114906934988446	178726	0.000531068495002414	0.0230526842491165	0.986897249080224	-2.16720430691965	-1.33528121524193	3.60789618494281e-05
318	rs34403636	0.0369377127808937	0.417809	212453	0.00148430429515641	2.08645184627711	0.964220099134464	0.433576180831244	0.583233184814022	0.416464330436326	178726	0.000222249349142672	0.548668183068655	0.994474467421912	-2.44950112769803	-2.01592494686679	1.82664526610447e-05
319	rs34734710	0.0500875743375438	0.402637	212453	0.00150111588794022	1.95921533190431	0.963829505404301	0.190085910165387	0.471677955595303	0.402458095018019	178726	0.000224593240910674	0.719751590492554	0.994416519278006	-2.33639651961381	-2.14631060944842	1.60335039057512e-05
320	rs34946552	0.0275860805504724	0.438171	212453	0.00146662282384742	2.20312299945922	0.96463124498762	0.67007667356123	0.358638303924453	0.436354476663114	178726	0.000219603986023707	0.917962872068398	0.994539876968952	-2.18611456317669	-1.51603788961546	3.01128878181123e-05
321	rs34997637	0.816536682552203	0.480757	212453	0.00144633852926285	0.232001713986089	0.965103346143793	-1.65170892118686	0.640843453946646	0.479650787611578	178726	0.000216404183937579	0.466519834063355	0.994619007135799	-2.5042063711821	-4.15591529236896	2.14915736933496e-06
322	rs35593987	0.0001944733072692	0.416062	212453	0.00148607740854691	3.72608958935446	0.964178888403637	5.02859732401769	0.42049979807172	0.435697155444206	178726	0.000219679106037155	0.805554450952985	0.994538019424323	-2.28228510805928	2.74631221595841	0.0021373100949714
323	rs35672585	0.265027536679706	0.20242	212453	0.00223634368193001	1.11458678316439	0.947051674293322	-0.880956515643296	0.96016410843841	0.205991546266498	178726	0.000330225945738572	0.0499476462569848	0.991811949028432	-2.40130252298166	-3.28225903862496	5.14863740349891e-06
324	rs35851027	0.959858024541676	0.407658	212453	0.00149519461986125	0.0503317480448776	0.963967041640393	-1.66043962312364	0.0090299430778413	0.408167744118283	178726	0.000223587955199609	2.61091842415239	0.994441372175733	0.793299219941807	-0.867140403181829	5.76189054383797e-05
325	rs36014758	0.840802317372328	0.344128	212453	0.00159965792276046	0.200867325581335	0.961546368344408	-1.60975298427211	0.852595213944411	0.343703682249483	178726	0.000239442679611879	0.185808148870049	0.994049552785352	-2.54498483457628	-4.15473781884839	2.15168943565687e-06
326	rs36077929	0.454616296816414	0.208251	212453	0.00218973521889573	0.747741163924698	0.948097915108151	-1.21414940009214	0.69213043982407	0.20796229215363	178726	0.000327910454225678	0.395965553811169	0.991868895498618	-2.32827232764087	-3.54242172773301	3.96921923342764e-06
327	rs36181338	0.0006414753907969	0.493696	212453	0.00144442586118572	3.41344315566026	0.965147885845404	3.9444350036892	0.611970805673482	0.495835678362309	178726	0.000216060727651416	0.507262273590287	0.994627501457325	-2.48526480551749	1.45917019817171	0.000590022891098694
328	rs373198977	0.864729947879937	0.00721395	212453	0.0504124063811362	0.170356286510711	0.44241715933739	-0.285652344117093	0.823349346844389	0.0081761149117649	178726	0.00666045912193046	0.223239196937601	0.857256888438973	-0.95199332814205	-1.23764567225914	3.97792517755814e-05
329	rs3755311	0.453012306305984	0.0570257	212453	0.00671422268335766	0.750402532233125	0.856270268503265	-0.728825714089003	0.99477180401107	0.0614013936985867	178726	0.000937189863441161	0.00655261883670909	0.977106639059314	-1.88843318593186	-2.61725890002086	1.00114780165356e-05
330	rs3755312	0.0375465467478365	0.159375	212453	0.0026949066311605	2.07977095094018	0.93687990339359	0.644854245395092	0.863269053987226	0.15040089847243	178726	0.000422689287617642	0.172214302641183	0.989543266539985	-2.26558075757767	-1.62072651218257	2.71198145321886e-05
331	rs3771326	0.0987961452593373	0.113065	212453	0.00360036260419172	1.65071812405347	0.917423562806664	0.00291466933293227	0.91331141994261	0.112701960477124	178726	0.000540113116196111	0.10886266458267	0.986677069335055	-2.1532877147768	-2.15037304544386	1.59685009469287e-05
332	rs3771327	0.0877990870376877	0.113133	212453	0.0035984744511009	1.70712357005226	0.917463294383457	0.0896121987061256	0.876955100369655	0.113078437735648	178726	0.000538543394645145	0.154830303716809	0.986715275154255	-2.14874322786372	-2.05913102915759	1.74940374773055e-05
333	rs3771329	0.387503830596265	0.00180562	212453	0.200320200189255	0.864153030275617	0.166444601695986	-0.0288804335226293	0.533557421975423	0.00173096598956	178726	0.0312571647710635	0.622584770052045	0.561347060727336	-0.303231003686937	-0.332111437209567	9.83841485626181e-05
334	rs377396214	0.290863348813737	0.0126572	212453	0.0288908697560199	1.0562295599871	0.58062846559583	-0.110618396648232	0.970545853929598	0.0174559787322431	178726	0.00314912206678604	0.0369236859944711	0.927017702424818	-1.3081372543331	-1.41875565098133	3.31895638774557e-05
335	rs3821236	0.0012746178613519	0.403624	212453	0.00149992340743416	3.22163412911705	0.963857200585448	3.34176273405209	0.271582821661163	0.404726953055316	178726	0.000224185422932564	1.09942479234873	0.99442660129533	-1.99387605905294	1.34788667499915	0.000527884659246908
336	rs4073699	0.198469602555826	0.210217	212453	0.00217465619882476	1.28592395490508	0.948436895642427	-0.698306623595877	0.307206269803024	0.210368823961665	178726	0.000325147224225882	1.02110167460289	0.991936862067287	-1.89310543319715	-2.59141205679303	1.02736162487088e-05
337	rs4078213	0.336067101259003	0.198303	212453	0.00227104991515891	0.961965167720616	0.946274106753509	-1.02409996573085	0.292587479003029	0.197916659809851	178726	0.000340238823433722	1.05246234249087	0.991565770720324	-1.83856117906931	-2.86266114480016	7.83287791003678e-06
338	rs4092295	0.663895920488699	0.395437	212453	0.00151024482248942	0.434540597839219	0.963617539984462	-1.56585644717363	0.0155201615776244	0.39212441083543	178726	0.000226593336310564	2.42000809548483	0.994367076167346	0.322161832788173	-1.24369461438545	3.9539355674057e-05
339	rs41348952	0.22172874557773	0.128817	212453	0.00321724140741525	1.22194415650858	0.925556530156892	-0.607861398275377	0.995509089614979	0.130328394016637	178726	0.000476531245471006	0.00562855119412504	0.988226974229064	-2.22095650414501	-2.82881790242039	8.10250468319629e-06
340	rs41366946	0.573840240707543	0.127793	212453	0.00323921361470814	0.562404812818031	0.925086204305846	-1.14940660771303	0.879079480264159	0.128119360273624	178726	0.000483519419157443	0.152136241557761	0.988056388720773	-2.20234488432284	-3.35175149203587	4.80299482106823e-06
341	rs41371944	0.440380418662253	0.0136539	212453	0.0268089727325435	0.771550977432536	0.59872197347102	-0.278343505020022	0.355034306595794	0.0122012378242169	178726	0.00448139625205184	0.924868513599201	0.89925234750595	-0.762966158171661	-1.04130966319168	4.84087931200747e-05
342	rs41388645	0.896310739243004	0.0769401	212453	0.00508374304800553	0.130323182819803	0.887237777870566	-1.08370247134796	0.830773004026747	0.0763660465696918	178726	0.000765747379234491	0.213710267482214	0.98121591216982	-1.96496549472756	-3.04866796607553	6.50338733987366e-06
343	rs41411249	0.421200618266047	0.000287647	212453	1.25554220198296	0.804340042017686	0.03087510382817	-0.0056933683849775	0.85316940996035	0.0038841688438305	178726	0.0139597542816485	0.185076019973416	0.741293219965678	-0.663334183328553	-0.66902755171353	7.02432055041566e-05
344	rs41430444	0.069441644956395	0.163618	212453	0.0026383381971149	1.81553556909999	0.938122865274017	0.154803663196126	0.959918899873613	0.165766252339811	178726	0.000390572663154256	0.0502553555766643	0.990330103353287	-2.31811823957104	-2.16331457637492	1.57631755760256e-05
345	rs4145348	0.518859771429168	0.333921	212453	0.00162329237495821	0.645104031555892	0.96100038506481	-1.42213717191481	0.145353516803355	0.334232793192252	178726	0.000242724859626706	1.45614146560132	0.99396847851448	-1.50159846861406	-2.92373564052887	7.3688046071743e-06
346	rs4145349	0.511181349306909	0.337464	212453	0.00161483922928812	0.656999326833068	0.961195591303604	-1.41716157351915	0.116370668191247	0.338322030019391	178726	0.000241273021603597	1.57019106252685	0.994004339239614	-1.3330008032996	-2.75016237681875	8.76554556158537e-06
347	rs41454245	0.506191676950435	0.13426	212453	0.00310621917168906	0.664779280295319	0.927940347555948	-1.1100874674964	0.785197783487689	0.136224910384186	178726	0.000459016725435629	0.27255177922535	0.988654773086785	-2.20275823081083	-3.31284569830723	4.99354180295811e-06
348	rs41474144	0.311664975804026	0.118443	212453	0.00345785219283496	1.01173458230984	0.920432050403884	-0.794491672440722	0.938079826776177	0.121340564470117	178726	0.000506592934778691	0.0776834908914279	0.987493568378008	-2.18777649267749	-2.98226816511821	6.94987011789605e-06
349	rs41497045	0.819646710010984	0.0411763	212453	0.00914492488910573	0.227999396088138	0.81391924171741	-0.819631980731558	0.530724565589013	0.0412010344238063	178726	0.00136725663598649	0.626900338190055	0.966948336748126	-1.5148343957978	-2.33446637652936	1.32835278472607e-05
350	rs41507345	0.396252486089982	0.173127	212453	0.00252210177577226	0.848333104645365	0.940687273901186	-1.07397393390781	0.912549209326657	0.183264238631933	178726	0.0003608497574891	0.109823681749011	0.991059411294428	-2.35260021737622	-3.42657415128403	4.45673745120869e-06
351	rs41511150	0.922539563216806	0.174074	212453	0.00251125708880527	0.0972352651057078	0.940927244669352	-1.41004463589128	0.770150878730545	0.173825406532018	178726	0.000376097656610879	0.292177545900802	0.99068514100076	-2.29578594096572	-3.70583057685701	3.37083524080173e-06
352	rs4254532	0.205731598265402	0.20974	212453	0.00217828629317052	1.26538988804182	0.948355267968219	-0.722424827915389	0.305872399507244	0.210987066849823	178726	0.000324448492022503	1.0239214041494	0.991954050107178	-1.89130344304053	-2.61372827095592	1.00468873035505e-05
353	rs4261749	0.337319152103839	0.198313	212453	0.00227096372365794	0.959475706936088	0.946276036228932	-1.02638021551604	0.291936105926266	0.19791255669484	178726	0.000340244136707709	1.05388383218355	0.991565640119711	-1.83706906134252	-2.86344927685857	7.82670699991179e-06
354	rs4274624	2.23105357879764e-05	0.33615	212453	0.00161794273895932	4.24041656190721	0.961123913569982	7.01736029529513	0.886351957239703	0.336761771167727	178726	0.000241820648091568	0.142921779954118	0.993990812438476	-2.54708091649027	4.47027937880486	0.0119833146485937
355	rs4341966	0.322045325695056	0.189966	212453	0.00234631920944188	0.990263533583315	0.944592133313001	-0.983372998511548	0.32585439152519	0.196419505550558	178726	0.000342193469185962	0.982498357942998	0.991517727724762	-1.90633092389917	-2.88970392241072	7.62389362829373e-06
356	rs4341967	0.324750628313426	0.197929	212453	0.00227428023949131	0.984742383370669	0.946201798667958	-1.00248337193559	0.295842906301656	0.197849320451745	178726	0.000340326053759586	1.04538967594916	0.991563626597712	-1.84579139126453	-2.84827476320012	7.94637915923173e-06
357	rs4434028	0.250077143508383	0.349638	212453	0.00158778771440731	1.15016202581386	0.96182081804132	-0.996549199087224	0.330032725940677	0.298720585108636	178726	0.000257827640606784	0.974047961387347	0.993595589833896	-2.054037657491	-3.05058685657822	6.4909200172109e-06
358	rs45456493	0.810532064248934	0.041606	212453	0.00905453541232063	0.239739689508811	0.815418995690937	-0.821400280260312	0.608122211945194	0.0417063099984492	178726	0.00135140437679722	0.512755713771039	0.967319021030504	-1.58331803131374	-2.40471831157405	1.23823593280887e-05
359	rs45463799	0.472730909972043	0.016284	212453	0.0225390389260238	0.718042779337182	0.639600490939991	-0.34538670970795	0.132695124897748	0.0187404402356897	178726	0.00293712227532107	1.50355833926075	0.931594803757744	-0.288130796793647	-0.633517506501597	7.27823608586208e-05
360	rs45463894	0.835129259795215	0.0784823	212453	0.00499218670324755	0.208127699279439	0.88904325241682	-1.08005200234702	0.802192737776842	0.0779763546478134	178726	0.00075124350386238	0.250510303318567	0.981565139140081	-1.96595663507476	-3.04600863742178	6.52070500064285e-06
361	rs45467700	0.182245997882962	0.129642	212453	0.00319979808859751	1.33387142490999	0.925930253608243	-0.477660493371278	0.961784527119662	0.130321624973969	178726	0.00047655228778718	0.0479143195856466	0.9882264604851	-2.21981596346811	-2.69747645683939	9.23974861956188e-06
362	rs45472492	0.14483115696525	0.0365291	212453	0.010258613036979	1.45803405315873	0.795883483107045	0.0514376005003322	0.822042424421865	0.0360664467659801	178726	0.0015535858632182	0.224918824774717	0.9626124718013	-1.61886050059912	-1.56742290009879	2.86046198028448e-05
363	rs45476092	0.0918353742116498	0.0241289	212453	0.0153333215147629	1.68579456903323	0.722891720666507	0.38552071920009	0.716403258554746	0.0219568325970488	178726	0.00251511589806803	0.363269923404033	0.940841843072987	-1.35169128339853	-0.966170564198438	5.21863294286253e-05
364	rs4549119	0.335065721401618	0.198287	212453	0.00227118784111322	0.963960516753223	0.946271019171497	-1.02225445097665	0.292692940713096	0.197914652135929	178726	0.000340241423214504	1.05223239366379	0.991565706817543	-1.83879737123724	-2.86105182221389	7.84549368607673e-06
365	rs45512193	0.779840884348807	0.0698175	212453	0.00555947477639381	0.279526395436928	0.877973246977062	-1.01745726325908	0.976890584503465	0.0682226797817038	178726	0.000849659283193833	0.0289674077807545	0.979200333659982	-1.93599833812908	-2.95345560138816	7.15302636552998e-06
366	rs45528632	0.20570128277046	0.128904	212453	0.00321539112652831	1.26547450287964	0.92559615815777	-0.557987104587895	0.967835199798306	0.130341383557209	178726	0.000476490872333444	0.0403235237366635	0.988227959932684	-2.22021059980879	-2.77819770439669	8.52321342294675e-06
367	rs45542033	0.424150516313856	0.112089	212453	0.00362772026900679	0.799241286550781	0.916848273376688	-0.950708942919963	0.707057733268884	0.127616158198472	178726	0.000485145980171231	0.375810564478178	0.98801669184029	-2.14234972467386	-3.09305866759383	6.22101121847049e-06
368	rs4555370	0.337702285607628	0.197794	212453	0.00227544950944964	0.958715107497823	0.946175628269996	-1.02618304818954	0.29144494878104	0.197776067780827	178726	0.000340421016999444	1.05495709294194	0.991561292410508	-1.83569168594983	-2.86187473413937	7.83904019145423e-06
369	rs45564333	0.0592788814195578	0.0110536	212453	0.0330285664331553	1.88611929000664	0.547730866887726	0.577522559653968	0.744900119506492	0.0116225340443364	178726	0.00470177729336557	0.325371239981213	0.894819007698305	-1.07867068517519	-0.50114812552122	8.30832411734229e-05
370	rs45574642	0.74066359706239	0.0503792	212453	0.00754683295243896	0.330974698632268	0.841275801482129	-0.874215127884387	0.693896600055685	0.0489439635169017	178726	0.00116032720347215	0.393572618683806	0.971809572899258	-1.70912004871103	-2.58333517659542	1.03569310251535e-05
371	rs45609138	0.746015756077812	0.018449	212453	0.0199379508833512	0.323897342406877	0.667356815014354	-0.515336408995009	0.660759875838045	0.025484809368562	178726	0.00217478192095395	0.438864286242112	0.948434068372184	-1.39111194850746	-1.90644835750247	2.03797707497414e-05
372	rs45621234	0.698245266111835	0.102518	212453	0.00392410256757109	0.387690257877518	0.910661747464632	-1.13922483001821	0.551719211259713	0.113706356953925	178726	0.000535948842012701	0.595185904498972	0.986778431063707	-1.98817160152592	-3.12739643154413	6.01102152450761e-06
373	rs45622140	0.715774133678101	0.47477	212453	0.0014478828690038	0.36411232492322	0.96506738658812	-1.61319395388463	0.855979635144593	0.474527905899569	178726	0.000216607905047932	0.181494263884655	0.994613968797186	-2.59559187011978	-4.2087858240044	2.03848179457661e-06
374	rs45627934	0.974484868689731	0.0903881	212453	0.004391357877066	0.0319839270580868	0.901076288559879	-1.15624227098803	0.777055511289669	0.086007214899862	178726	0.000687081198609713	0.283158275474998	0.98311303788896	-2.00119439583635	-3.15743666682438	5.83313428800788e-06
375	rs4571082	0.218658819954872	0.210858	212453	0.00216980637793401	1.23010224375376	0.948545972478797	-0.765886374927603	0.329789721748159	0.210642613635985	178726	0.000324837234579638	0.974537514626891	0.991944487396441	-1.93966288379241	-2.70554925872001	9.16545822879168e-06
376	rs4583497	0.218659323435991	0.212029	212453	0.00216102963790693	1.2301008990722	0.94874343305971	-0.76766104749002	0.333423615863097	0.210896743465111	178726	0.000324550294274648	0.967240909105059	0.991951545847227	-1.94712501589536	-2.71478606338539	9.08118847225085e-06
377	rs4596007	0.334002717257039	0.198277	212453	0.00227127405705732	0.966082866394797	0.946269089169359	-1.02029932102506	0.292954698462694	0.197916648838954	178726	0.000340238837640021	1.05166189706601	0.991565770371132	-1.83939617425309	-2.85969549527815	7.85614196012543e-06
378	rs4602251	0.337408485126778	0.198314	212453	0.00227095510502479	0.959298312751613	0.946276229165334	-1.02654296878332	0.291872489745727	0.197912666403798	178726	0.00034024399463846	1.05402277576821	0.991565643611782	-1.83692406149531	-2.86346703027864	7.82656805032805e-06
379	rs4622765	0.335923200979913	0.198303	212453	0.00227104991515891	0.962251667627156	0.946274106753509	-1.0238391309777	0.292768409163786	0.19791547495311	178726	0.000340240357723683	1.05206787631917	0.991565733007376	-1.83897054632173	-2.86280967729943	7.83171455950415e-06
380	rs4853455	0.0725838499385209	0.164096	212453	0.00263215720725895	1.79543858232746	0.938258878281421	0.119882974816418	0.979005524505642	0.165811913207922	178726	0.000390486481084214	0.0263157099714116	0.990332216442427	-2.31913519120432	-2.19925221638791	1.52067425765858e-05
381	rs4853457	0.0754275497553521	0.403259	212453	0.00150036275933204	1.77785574774007	0.96384699651825	-0.13674777865968	0.995191912178971	0.403797981486821	178726	0.000224351062631985	0.00602608091085151	0.994422506349881	-2.59448982951392	-2.7312376081736	8.93301110867906e-06
382	rs4853458	2.26089295198487e-05	0.336092	212453	0.00161808057994334	4.23743355686672	0.961120730283676	7.00521949875447	0.887226986977994	0.336739917143396	178726	0.000241828373603745	0.141813922089943	0.993990621614937	-2.54722181656661	4.45799768218786	0.0118370393069751
383	rs4853459	0.0001220927849069	0.35627	212453	0.0015742845000281	3.84188551459651	0.962133214823528	5.46374321695444	0.982384087328809	0.358488862236887	178726	0.000234858265110119	0.0220800663746559	0.994162816144085	-2.57151106568297	2.89223215127147	0.00247308907955356
384	rs4853460	0.75341107506811	0.437455	212453	0.00146715354990336	0.31414478680841	0.964618898952451	-1.62319108794107	0.0410822811776039	0.431415039298802	178726	0.000220188720418191	2.04269862351541	0.994525418019573	-0.528932513888923	-2.15212360182999	1.5940571638666e-05
385	rs4853534	0.799584561309816	0.252407	212453	0.00191337282362209	0.253884795689615	0.954349347362861	-1.51261120624064	0.678818810575886	0.251586632885074	178726	0.000286851165088134	0.414075505855388	0.992879781943923	-2.38728961285336	-3.899900819094	2.77622007531588e-06
386	rs4853535	0.0181071458594265	0.0295199	212453	0.0126027321475288	2.36341978983268	0.760416776220228	1.40932296725942	0.670351270437525	0.0295764159092742	178726	0.00188182324702901	0.42566595866041	0.955068258706658	-1.4647802712864	-0.0554573040269855	0.000129740179642784
387	rs4853536	0.0235022802146843	0.0299723	212453	0.0124182962315305	2.26516949685979	0.763092333701975	1.23766825014931	0.702381360910916	0.0297797395201988	178726	0.00186936661524636	0.382107861406884	0.955352402809799	-1.48473360270739	-0.24706535255808	0.000107117437988765
388	rs4853537	0.814952882128618	0.25261	212453	0.00191235449464727	0.234041343791137	0.954372534835963	-1.51748467367224	0.67999078260829	0.252007224115418	178726	0.000286533445797363	0.412475707437755	0.992887612279104	-2.38849556563957	-3.9059802393118	2.75939346669827e-06
389	rs4853540	0.0347912473876726	0.134439	212453	0.00310272488655358	2.1107797508977	0.928015574543838	0.751683443860523	0.747130152668517	0.128095344983094	178726	0.000483596748979295	0.32242578512457	0.988054501382921	-2.16234210209268	-1.41065865823216	3.34593904532535e-05
390	rs4853542	0.373166801400742	0.195307	212453	0.00229730252515627	0.890557139715338	0.945686784073525	-1.08148552670654	0.310814843755266	0.197995386957728	178726	0.000340136922861467	1.01351372497143	0.991568275449539	-1.87860251827415	-2.96008804498068	7.10574130273697e-06
391	rs4853543	0.243483199510546	0.208182	212453	0.00219027010691779	1.16632467731705	0.948085895127781	-0.834235473753926	0.326902249442225	0.210135308445608	178726	0.000325412314872586	0.980372560198527	0.991930341286242	-1.93313486274971	-2.76737033650364	8.61599879453598e-06
392	rs4853544	0.337024132891499	0.198307	212453	0.00227101543743059	0.960061759711119	0.946274878567984	-1.02583771825686	0.292403424838609	0.1979144656307	178726	0.00034024166472709	1.05286378775771	0.991565700881148	-1.83813805516007	-2.86397577341693	7.82258735019888e-06
393	rs4853545	0.0242862242044957	0.421011	212453	0.00148116167662344	2.25257079618857	0.964293148582236	0.780241625368889	0.577512805697615	0.417211152222654	178726	0.000222135809739483	0.557021403428885	0.994477274633295	-2.44516226125549	-1.6649206358866	2.59473763527734e-05
394	rs4853546	0.155504871959717	0.344987	212453	0.00159776746314736	1.42035322878441	0.961590066953404	-0.659762105351137	0.88707933699989	0.347063749461576	178726	0.000238344799997883	0.142000846566543	0.994076674843795	-2.55440625245298	-3.21416835780411	5.51142262030914e-06
395	rs4853550	0.0900326431059722	0.498083	212453	0.00144421748220306	1.69522554312508	0.965152738549757	-0.291567391432132	0.289730528149394	0.499412354940075	178726	0.000216046038744298	1.05871295041775	0.994627864744929	-2.05583909671356	-2.34740648814569	1.31127448727124e-05
396	rs4853551	0.848464351468716	0.083797	212453	0.00470268665484113	0.191078168555122	0.894800804901245	-1.10961483856496	0.581296066454507	0.082615507624443	178726	0.000712644186129057	0.551492558570139	0.982495752845946	-1.87324575165349	-2.98286059021846	6.94575405974323e-06
397	rs4997835	0.337047414497939	0.197777	212453	0.00227559687315185	0.960015499044673	0.946172330103824	-1.02497352884238	0.288901860005681	0.197768311357532	178726	0.000340431076716577	1.0605337152062	0.991561045144283	-1.82982830488534	-2.85480183372772	7.89468148274865e-06
398	rs529299455	0.601518515479848	0.00133112	212453	0.271598581216815	0.522218056376607	0.128370289247779	-0.0511912546434853	0.478992846785548	0.001057396874114	178726	0.0511336929201707	0.707923368800826	0.438915605395672	-0.178959490396678	-0.230150745040163	0.000108944697534387
399	rs540612426	0.526545614546931	0.0041525	212453	0.0873099508893886	0.633287959608888	0.314193821618496	-0.125575827111045	0.920645393674635	0.005927607886087	178726	0.00916617695085512	0.0996207827241004	0.813567425427091	-0.835805774110474	-0.961381601221518	5.24368472095648e-05
400	rs541952122	0.618145909923241	0.00144364	212453	0.25045789922028	0.49847979070721	0.13771358984341	-0.0569742194498959	0.703248800281399	0.001916055971724	178726	0.0282429759266859	0.380938612325574	0.586140909842097	-0.398586170180265	-0.455560389630161	8.69584785615551e-05
401	rs542867714	0.269577722562469	0.00969117	212453	0.0376200491978134	1.10403553678241	0.515330773600267	-0.0480773998966665	0.812884484513807	0.0101477713832039	178726	0.00537705745273474	0.236706509627689	0.881502729472145	-1.04173738960327	-1.08981478949993	4.61167556434662e-05
402	rs543309672	0.609966522812963	0.00132863	212453	0.272106908636139	0.510121244044725	0.128161213011254	-0.0519000832619127	0.999130321311018	0.0005756758126513	178726	0.0938767008767216	0.00108998081165005	0.298782385120421	-0.177468325115352	-0.229368408377264	0.00010902996231403
403	rs544291543	0.401389493036485	0.0102157	212453	0.0357073426480945	0.839142243818997	0.52835033698025	-0.189737895370916	0.7265112082428	0.0103690653213685	178726	0.00526347838573116	0.349770142446279	0.883714672989197	-1.02179774411382	-1.21153563948473	4.08315675604071e-05
404	rs545737619	0.156507804796176	0.00188413	212453	0.191988138136635	1.41691491657541	0.17242260885098	0.0784556166036051	0.520305104902705	0.001808299833705	178726	0.0299227372998009	0.642875165752251	0.572059984272296	-0.30617322137136	-0.227717604767755	0.000109210098012785
405	rs546764660	0.592082193302732	0.00234329	212453	0.154439737740954	0.535821106865195	0.205719265335004	-0.0856277164865793	0.117979954344426	0.0047069750541092	178726	0.0115290323932294	1.56330890679105	0.776261422779127	0.199927641141292	0.114299924654713	0.000153744335095803
406	rs548083818	0.896100046788878	0.00250317	212453	0.144598688205506	0.130589503271966	0.216686263531135	-0.120263346627805	0.925987313249285	0.0044813476121065	178726	0.0121067530032152	0.0928945780034994	0.767654818129463	-0.726453378840663	-0.846716725468468	5.88077948138076e-05
407	rs548811080	0.579515424869082	0.000566908	212453	0.63723542605786	0.554092672144876	0.059063655651975	-0.0213730711769578	0.46259864755509	0.0015546417530713	178726	0.0347961413933111	0.734574541327105	0.534786945621464	-0.238344445544851	-0.259717516721809	0.000105770708067578
408	rs549297149	0.917465622109438	0.00421336	212453	0.0860540588748255	0.103626669866124	0.317324173113068	-0.189163790937256	0.581316181521504	0.003958002972192	178726	0.0137003590889466	0.551463207634732	0.744873976238147	-0.569736388343625	-0.758900179280881	6.42056335705965e-05
409	rs549521094	0.497918198877073	0.00330535	212453	0.109593965661021	0.677768953473208	0.267390464737327	-0.0941555267993211	0.0656869863743066	0.0041203173748109	178726	0.0131627967331565	1.84055371117976	0.752405863836972	0.576457123659469	0.482301596860147	0.000222136650058306
410	rs550698819	0.0213412572070744	0.00725454	212453	0.0501323927297117	2.30189211122919	0.443791613520698	0.882454799725472	0.184015641307855	0.0044604151430651	178726	0.0121633135371457	1.32849194964285	0.766822452172558	-0.0512985852339556	0.831156214491516	0.000314866062798757
411	rs551186347	0.832969309012989	0.00288118	212453	0.125675006890181	0.210894867743055	0.241436537416379	-0.132795263968035	0.494000664639811	0.001454696892784	178726	0.0371830860965845	0.683959619836174	0.518248259080302	-0.243944713837501	-0.376739977805535	9.40899423815193e-05
412	rs551981048	0.733832598180026	0.00100147	212453	0.360880511140119	0.340031776248954	0.099780355713074	-0.0467898654826118	0.491025534322036	0.000998680640075	178726	0.0541368551742041	0.688678618608059	0.424913281052128	-0.175853655510191	-0.222643520992802	0.000109765647459443
413	rs553017728	0.796259267430055	0.00510496	212453	0.0710880519492079	0.258191305862897	0.360074727192885	-0.211200149505934	0.609839524365701	0.0056310206904072	178726	0.00964608370110274	0.510302538820292	0.805703028678403	-0.714277723641132	-0.925477873147066	5.43537312410883e-05
414	rs554072384	0.318361835543013	0.0182646	212453	0.020135462321163	0.997829927172688	0.665164920265743	-0.215918013822052	0.748258953851815	0.0305072415591609	178726	0.00182615739485092	0.320935918070471	0.95633934579236	-1.51640256087345	-1.7323205746955	2.42561589329231e-05
415	rs554076272	0.240716023234697	0.00269069	212453	0.134546586673139	1.17319897440979	0.229165180267347	0.0275704146762099	0.884196645958688	0.0026170523265468	178726	0.0206924241350022	0.145651328207443	0.659060839471914	-0.531034855961225	-0.503464441285015	8.289101686423e-05
416	rs554125208	0.917234539048367	0.00478036	212453	0.0758903718502682	0.103917853151309	0.345153780778963	-0.209813781295298	0.974193844936408	0.0064040848594118	178726	0.00848826327215414	0.0323488599894485	0.82494189935178	-0.870887048521118	-1.08070082981642	4.65389830542717e-05
417	rs555448117	0.471098802181487	0.00129656	212453	0.278828432715151	0.720692379252776	0.125459325127809	-0.0344466064719086	0.043740598591322	0.0017409275628966	178726	0.0310786216575963	2.01656815959245	0.562757114124837	0.730605949436736	0.696159342964827	0.000275104349773108
418	rs55658633	0.358433010562959	0.316484	212453	0.00166903628508208	0.918355059271464	0.959945407096453	-1.20395850042742	0.925643569580398	0.316665152683055	178726	0.000249604191414921	0.0933272683830341	0.993798592646331	-2.53716152763341	-3.74112002806083	3.25395476838056e-06
419	rs556844867	0.892916606363244	0.00237604	212453	0.152316027259223	0.134614588856807	0.207990985307137	-0.114706741096843	0.888291551592006	0.0023469708149992	178726	0.0230673923190633	0.140466332379568	0.634242173794607	-0.496634871071134	-0.611341612167977	7.4414403927721e-05
420	rs55906007	0.959709955593332	0.0034803	212453	0.10410309764739	0.0505175610296041	0.277579043428179	-0.16221943963808	0.0300689648323324	0.0046509796022132	178726	0.011667179737872	2.1691807391906	0.774185860403757	1.07738430973471	0.91516487009663	0.000342460391768842
421	rs55925192	0.0013372419740602	0.493142	212453	0.00144446799867053	3.20786512064259	0.965146904558725	3.28756653135075	0.66219253938805	0.495926934273143	178726	0.000216060077948016	0.436888049131432	0.994627517525853	-2.51830973806112	0.769256793289633	0.000295966990563068
422	rs559667922	0.145477222243513	0.00139444	212453	0.259282025396842	1.45569402542649	0.133653198674263	0.0698735840055743	0.638633449410641	0.0050998867145077	178726	0.0106450010156693	0.469610321082487	0.78981141668107	-0.692784990022087	-0.622911406016513	7.35584060232052e-05
423	rs562437007	0.826485807078255	0.003649	212453	0.0993070310471173	0.219210845979286	0.287135542975365	-0.162333070662819	0.982907320210524	0.0039880961392731	178726	0.0135973904510599	0.0214241360354969	0.746304991033551	-0.685639968163219	-0.847973038826038	5.87339601850803e-05
424	rs56274559	0.984070040185498	0.0139098	212453	0.0263225945419018	0.01996657042164	0.603112714095172	-0.461931256958124	0.478733808734954	0.0138305804064536	178726	0.00395998717597919	0.708340537941361	0.909918372811923	-0.975245428992643	-1.43717668595077	3.25837745244171e-05
425	rs565322570	0.218569218782109	0.00374477	212453	0.0967766220739486	1.23034158318011	0.29244763756758	0.0483730827388456	0.275991519187956	0.0030621635089029	178726	0.0176925023043826	1.08936826710167	0.693330994536553	-0.179597139907121	-0.131224057168275	0.000120273351244795
426	rs565899173	0.26301650348407	0.00164624	212453	0.219679036298717	1.11928985249718	0.154036307936643	0.0128496773196536	0.446427620324188	0.0018245148176095	178726	0.0296572871570117	0.761384202516313	0.574239991715979	-0.260494569438074	-0.24764489211842	0.000107055377180932
427	rs56668168	0.0001927968793305	0.15846	212453	0.00270752083471991	3.72827245384519	0.936603184127729	5.1302285629091	0.819623928010567	0.155829231863933	178726	0.000410588212701386	0.228028701063952	0.989839588314324	-2.26889377036289	2.86133479254621	0.00239784555796246
428	rs566801496	0.340699110727656	0.00126187	212453	0.286483739072768	0.952784812801701	0.122517587288121	-0.00973851771316041	0.0533593135050497	0.0013934792945035	178726	0.0388142142723737	1.93200155859827	0.507522664144873	0.593043747625848	0.583305229912688	0.000245745480043699
429	rs570079959	0.558719719942509	0.000837598	212453	0.431414271164395	0.584744213784039	0.0848510587114807	-0.0298278419176983	0.879252605233204	0.0015624310890418	178726	0.0346229389973735	0.151916739615803	0.53602820442931	-0.377780341077137	-0.407608182994836	9.122992364924e-05
430	rs57081321	0.0008765970403212	0.494052	212453	0.0014444006569405	3.32740235545288	0.965148472796201	3.66454286083978	0.635665367020447	0.496080647493502	178726	0.000216059016128681	0.473767984864197	0.994627543786873	-2.50160992838603	1.16293293245375	0.000438747496552932
431	rs57097009	0.79529032658875	0.434696	212453	0.00146925954280153	0.25944705633294	0.964569911327086	-1.63763298994648	0.0495595122284272	0.429788549149448	178726	0.000220391551248344	1.96374637016607	0.994520402642835	-0.685777409789206	-2.32341039973569	1.34312050766191e-05
432	rs57235797	0.250130124918971	0.0730998	212453	0.00532864831098623	1.15003337590612	0.882444138320032	-0.486870762726056	0.0144414704673433	0.0739503979472615	178726	0.000788698385416495	2.44609060214281	0.980663801086173	0.9609437305827	0.474072967856644	0.000220316269865058
433	rs573294578	0.623103226374831	0.00364916	212453	0.0993026928067553	0.491457044580266	0.287144485106897	-0.134561253933135	0.7375140979508	0.0058806743940816	178726	0.00923889574434382	0.335147135361893	0.812365902917205	-0.791006820058866	-0.925568073992001	5.43488287097146e-05
434	rs574304018	0.993578121928405	0.000596158	212453	0.605987731262865	0.00804871747620739	0.0619206806324364	-0.0319583799945586	0.59721129319862	0.002001672842156	178726	0.027037268030986	0.528415051184062	0.596683026842788	-0.370712592968613	-0.402670972963172	9.16814586879107e-05
435	rs574566323	0.389046936617509	0.00180612	212453	0.200264844552982	0.86134703715786	0.166482949573505	-0.029292151996774	0.798663480444309	0.0015724146041906	178726	0.034403456351569	0.255077191120946	0.53760943323645	-0.368183070753128	-0.397475222749902	9.215905230058e-05
436	rs575622794	0.652479693365062	0.000804592	212453	0.449096926541174	0.45032003685557	0.0817833804086124	-0.0343686239542804	0.463191780802776	0.000361589753004	178726	0.14942617061627	0.733601279658484	0.211164063919288	-0.0617772888434717	-0.0961459127977521	0.000124567186836565
437	rs578231788	0.504689186948072	0.00637556	212453	0.05699353832164	0.667129862301464	0.412398606053077	-0.174081704798727	0.434899858562659	0.0064867725007062	178726	0.00838075984770112	0.780834468376645	0.826774943715578	-0.624538451853256	-0.798620156651983	6.17053711499438e-05
438	rs58087008	0.695507792163909	0.000407913	212453	0.885474108250792	0.39139161108684	0.0432210902967374	-0.0187810062039232	0.698128683765129	0.0010704851527461	178726	0.0505091689878571	0.387847780899943	0.441944174798097	-0.258408212844375	-0.277189219048298	0.000103938763934076
439	rs58287333	0.0672217787319929	0.0255794	212453	0.0144853639841588	1.83018835340977	0.734142108541841	0.567140637921776	0.112862337902685	0.02338959866918	178726	0.00236451242881109	1.58545788712192	0.94418648313764	-0.256179813479261	0.310960824442516	0.000187157771853302
440	rs5837215	0.906912316586374	0.271785	212453	0.00182423640349341	0.116934048299844	0.956383270554079	-1.55961866207884	0.542945608001936	0.262093350035393	178726	0.00027927257568089	0.608364715522465	0.993066593366199	-2.30193124420013	-3.86154990627897	2.88475862275036e-06
441	rs58463670	0.321765887638278	0.0709014	212453	0.00548087132360358	0.990835549144762	0.879490626188616	-0.626291671622874	0.0264146852653774	0.0730087988778221	178726	0.000798058818911601	2.22006014333938	0.980438804148651	0.449024470068962	-0.177267201553912	0.000114861141651787
442	rs58514402	0.322238182977651	0.070921	212453	0.00547947220233827	0.989868939588078	0.87951768265999	-0.627232609751943	0.026173900832317	0.0730128361674557	178726	0.000798018165337157	2.22362179613281	0.980439781116251	0.456760542686518	-0.170472067065425	0.000115644296364173
443	rs59092599	0.273847007828279	0.0694354	212453	0.0055877729822124	1.09424621397949	0.877428252869631	-0.524224135570977	0.0282971521010795	0.0719246110762719	178726	0.000809142361059772	2.19314196802521	0.980172522276973	0.396908764272434	-0.127315371298543	0.000120744381949146
444	rs59132638	0.180266904003413	0.0386049	212453	0.00972796246845708	1.33993368979917	0.804376411468143	-0.0936837958629012	0.900372070119529	0.0361621129769078	178726	0.00154962967412925	0.125191343621036	0.962704127899987	-1.63689214347383	-1.73057593933673	2.42985140218152e-05
445	rs59224642	0.331849371916584	0.198231	212453	0.00227167077154161	0.970395538036835	0.946260208549151	-1.01626953567288	0.272402105631433	0.198166587785919	178726	0.00033991563096164	1.09754755212839	0.991573714876569	-1.79096952045585	-2.80723905612873	8.27924748091119e-06
446	rs59420375	0.0454140255546337	0.244567	212453	0.0019542153208542	2.00079927535132	0.953420286712339	0.375069883729971	0.766378446552129	0.245075559850294	178726	0.000291932352913865	0.297115348816891	0.99275457055877	-2.41987325446508	-2.04480337073511	1.77464902808298e-05
447	rs59553128	0.222655280842635	0.063042	212453	0.00611246121136454	1.21949787783812	0.867444481365959	-0.365355950972749	0.0154659153330694	0.0583762569628781	178726	0.000982589391455013	2.42128103597095	0.97602422379734	0.995665070936687	0.630309119963938	0.000257572248232943
448	rs59976218	0.287676906537572	0.0126707	212453	0.0288604825839038	1.06323166350545	0.580884688852733	-0.106470686903824	0.798085531146279	0.0128158822585942	178726	0.00426912674008677	0.25582556689468	0.903564243199291	-1.13987145416617	-1.24634214106999	3.94348126261403e-05
449	rs60410088	0.287494142064747	0.0126656	212453	0.0288719545675626	1.06363486434353	0.580787931040355	-0.106160931091206	0.815022925065855	0.0127965734820745	178726	0.00427548480824007	0.233951121465008	0.903434489159013	-1.14404291865124	-1.25020384974245	3.92828205317052e-05
450	rs60540298	0.310644021632733	0.0129155	212453	0.0283204836876395	1.01387160598203	0.585475948661013	-0.139396345504934	0.72959754458433	0.0126667877853455	178726	0.00431872425526189	0.345660936716003	0.902553055670389	-1.11030441603854	-1.24970076154348	3.93025882271673e-05
451	rs61121197	0.312349632999017	0.0128365	212453	0.0284924968049304	1.01030406751315	0.584005575295667	-0.140490286910417	0.72690716957184	0.0126612694247848	178726	0.00432058240449107	0.349242623241847	0.902515215954083	-1.10898941170191	-1.24947969861232	3.93112775329291e-05
452	rs6147088	0.336948090850443	0.19777	212453	0.00227565756028102	0.960212869937042	0.946170971863982	-1.0247822402724	0.28083769801731	0.198248880474942	178726	0.000339809407567901	1.07843943128522	0.99157632590341	-1.81173729232919	-2.83651953260159	8.04034187333702e-06
453	rs62179911	0.0993047448764047	0.204362	212453	0.00222049889397913	1.6482335977005	0.94740709010675	-0.185688879570328	0.699355104930578	0.204467063505907	178726	0.000332050540764886	0.386191153596763	0.991767080118347	-2.3258494111662	-2.51153829073653	1.11278708168006e-05
454	rs62179913	0.183960677352861	0.125516	212453	0.00328938921513311	1.32865845458511	0.924013961047452	-0.473006524340154	0.872456275567886	0.125036209441421	178726	0.000493696259451999	0.160539288044765	0.987808071254134	-2.19076124114673	-2.66376776548688	9.55651739015453e-06
455	rs62181460	0.0590486536705423	0.402945	212453	0.00150074225832	1.88783091346412	0.963838182725054	0.0576383840198711	0.530108412968849	0.403453659923746	178726	0.000224412927657352	0.627840529051105	0.994420976931075	-2.39837851268691	-2.34074012866704	1.3200451159797e-05
456	rs6434435	0.0002080990032316	0.158674	212453	0.00270455702041438	3.70897617827594	0.936668186977762	5.06295621636505	0.752173948030716	0.154410333003978	178726	0.00041366586936797	0.315774139754071	0.989764208208553	-2.24158601950945	2.82137019685559	0.00230390625557458
457	rs6434439	0.303607153458522	0.196295	212453	0.002288549523621	1.02872875546214	0.945882524952938	-0.95779343750836	0.35030583302568	0.190585622026746	178726	0.000350126246513354	0.933996239049537	0.99132279675225	-1.94113829175326	-2.89893172926162	7.55386541079461e-06
458	rs6434440	0.297539754268022	0.196836	212453	0.00228379678677473	1.04172379371611	0.945988843000753	-0.945994232341848	0.302130224818081	0.195510665575716	178726	0.00034339579410406	1.03187596907689	0.991488178242193	-1.85529719335644	-2.80129142569829	8.3286361122425e-06
459	rs6434441	0.0598976798194632	0.401407	212453	0.00150262166724227	1.88154603077013	0.963794536179186	0.0467475428374236	0.500891576082933	0.402675998949423	178726	0.000224553591941668	0.673087578176897	0.994417499465136	-2.36880036251858	-2.32205281968115	1.34494513953563e-05
460	rs6434442	0.0365031211662764	0.415039	212453	0.00148713502530549	2.0912783303184	0.964154308934604	0.444071990968579	0.5688157268974	0.415808632910111	178726	0.000222349972425115	0.569796504120581	0.994471979569131	-2.43752610608751	-1.99345411511893	1.86815614989667e-05
461	rs6434443	0.0360371137000338	0.415877	212453	0.00148626760871408	2.09650842094721	0.964174467977401	0.454393719795615	0.558526699419854	0.415585770133845	178726	0.000222384372956627	0.585031257551737	0.994471129038632	-2.42870119908314	-1.97430747928752	1.90426967842208e-05
462	rs6434447	0.0388776494927999	0.392901	212453	0.00151364339741213	2.06547953976706	0.963538652030082	0.399575789188445	0.659940955779643	0.38999147122563	178726	0.000227035986089255	0.439994686435712	0.994356134362776	-2.49234167674191	-2.09276588755347	1.69154135203362e-05
463	rs6434448	0.701003199231399	0.394529	212453	0.00151145055377258	0.383966604924513	0.963589550988716	-1.58541856823134	0.0159469847872723	0.39231341742741	178726	0.00022655461198822	2.41012662350248	0.994368033400487	0.298349644029405	-1.28706892420194	3.78610247502202e-05
464	rs6434449	0.841976557609176	0.393079	212453	0.00151340169225011	0.199365868385358	0.963544262080247	-1.63667933079915	0.0186427148231626	0.393147062882762	178726	0.000226384778587956	2.3525992310251	0.994372231563089	0.161766358105641	-1.47491297269351	3.13770948626676e-05
465	rs6434450	0.850714431051485	0.392958	212453	0.00151356594527993	0.188206941686295	0.963540449710463	-1.63871072804381	0.0182984045601094	0.393073843124529	178726	0.000226399632154489	2.35952385085093	0.994371864391922	0.178020970707102	-1.4606897573367	3.18265669318699e-05
466	rs6434451	0.913681223320964	0.40633	212453	0.00149672575234937	0.108396442074244	0.96393147350271	-1.65550432250407	0.0115123405419249	0.407163391525139	178726	0.000223759755749882	2.5267500435524	0.994437124796175	0.578654807404446	-1.07684951509963	4.67185649157737e-05
467	rs6434452	0.5609123470546	0.335934	212453	0.00161845644455919	0.581486896494793	0.961112050209859	-1.46104645290167	0.145639136328311	0.334637224293152	178726	0.000242578869138497	1.4551088253236	0.993972084395304	-1.50338773118215	-2.96443418408381	7.07492577539461e-06
468	rs6434453	0.952006031728212	0.407288	212453	0.00149561870454922	0.0601878383718784	0.96395718990966	-1.65977793488921	0.0106541376206774	0.40776405903834	178726	0.000223656751669934	2.55384270006616	0.994439671334441	0.646874693713724	-1.01290324117549	4.98036311122085e-05
469	rs6705162	0.341024043896741	0.196936	212453	0.00228292136331919	0.952143828463734	0.946008428705694	-1.03064851268399	0.287267412541535	0.197572360188572	178726	0.000340685499351946	1.06413529791396	0.991554791517922	-1.82566766405374	-2.85631617673772	7.88273527464036e-06
470	rs6706302	0.85168304195426	0.00549081	212453	0.0661181975671576	0.186971419169083	0.376938177589058	-0.229966204726368	0.17079820360314	0.0053959253654102	178726	0.0100639749818359	1.3696435321532	0.798977708312468	-0.0527592449613219	-0.28272544968769	0.000103364924882905
471	rs6709270	0.324636987776013	0.197494	212453	0.00227805407235376	0.984973703900053	0.946117338597109	-1.00152442508809	0.285962665416965	0.197643692952728	178726	0.000340592817921855	1.06702030853307	0.991557069588463	-1.8227530179818	-2.82427744306989	8.13937742258814e-06
472	rs6709982	0.810816727879906	0.373376	212453	0.0015431665439534	0.239372531181727	0.962853901800656	-1.61886288748193	0.325360907485692	0.372498750963517	178726	0.000231071456144684	0.983501032305031	0.994256393186133	-2.09897463190376	-3.71783751938569	3.33060382726145e-06
473	rs6712821	0.325319427984262	0.198841	212453	0.00226642612742495	0.983585356541313	0.946377625574679	-1.00511257462313	0.284291594672054	0.197997087446586	178726	0.000340134722798192	1.07072834328159	0.991568329527517	-1.81948387474356	-2.82459644936669	8.13678132404619e-06
474	rs6712912	0.0762430041200757	0.356178	212453	0.00157446611620764	1.77291372442707	0.962129011787987	-0.124691916144488	0.919082464129078	0.360047310890796	178726	0.000234411156024841	0.101589562970886	0.994173863881944	-2.56757047290086	-2.69226238904534	9.28805111206822e-06
475	rs6715106	0.0799907925856942	0.110291	212453	0.00367940982987481	1.75073949728008	0.915763288830925	0.166385667664349	0.758019248793159	0.114918048505817	178726	0.00053102380403351	0.308082905059248	0.98689833726873	-2.12067229985378	-1.95428663218943	1.9427789785803e-05
476	rs6715714	0.336854225877258	0.197786	212453	0.00227551885366405	0.960399428014285	0.946174076265256	-1.02464013591572	0.289777247066547	0.197770494565786	178726	0.000340428245111665	1.05861040325814	0.991561114744663	-1.83185307961909	-2.85649321553481	7.88133984819557e-06
477	rs6715826	0.338187849423514	0.198332	212453	0.00227079998569832	0.957751958781079	0.946279701674285	-1.02797628410827	0.290556203612829	0.197915409127734	178726	0.000340240442962598	1.05690224535042	0.991565730912198	-1.83391564931622	-2.86189193342449	7.83890536672633e-06
478	rs6719707	0.336898440003272	0.197765	212453	0.00227570091107286	0.960311547595296	0.946170001631438	-1.02468401977875	0.287647284659716	0.197763363483549	178726	0.000340437494322501	1.06329700126248	0.991560887400628	-1.82690943514804	-2.8515934549268	7.92005128766766e-06
479	rs6723644	0.242339942216203	0.322863	212453	0.00165147270251402	1.16915809222586	0.96035019663508	-0.957468588419771	0.176826831620608	0.318683753617329	178726	0.000248757994972133	1.35058991978015	0.993819486429787	-1.6367673049647	-2.59423589338447	1.02446461578713e-05
480	rs6736175	0.079407221482272	0.48555	212453	0.00144540346827804	1.75413591183817	0.965125120102056	-0.193152719840982	0.569767300151977	0.485201907268248	178726	0.000216235148078566	0.568394240822379	0.99462318769317	-2.45216233650513	-2.64531505634611	9.73449808877555e-06
481	rs6736458	0.0009793546732136	0.493099	212453	0.00144447141772469	3.29639140769213	0.965146824936777	3.56543191548578	0.641613094619357	0.49580947986326	178726	0.000216060916833922	0.465444609459059	0.994627496778446	-2.50549326868285	1.05993864680293	0.000395808212967763
482	rs6738515	0.554772595787507	0.395796	212453	0.00150977150924459	0.59062367870297	0.963628527588779	-1.4889109488406	0.0142413574223178	0.391848865817785	178726	0.000226649936392491	2.45111720199064	0.994365677063567	0.397623185779925	-1.09128776306068	4.60488768857764e-05
483	rs6738544	0.332802821821938	0.198317	212453	0.00227092924968926	0.968483767894013	0.946276807962391	-1.01816996457777	0.291982836589166	0.197933203920639	178726	0.000340217402273826	1.05378178108162	0.991566297254148	-1.83721429152617	-2.85538425610394	7.89008478234046e-06
484	rs6740131	0.0810737011987208	0.288269	212453	0.00175975577327674	1.74448989917962	0.957860008022296	-0.125877686438241	0.839429466993046	0.288393362783607	178726	0.000263184595157926	0.202623312788678	0.993463393474604	-2.49477464473554	-2.62065233117378	9.9775623329622e-06
485	rs6744380	0.0371834771800423	0.415597	212453	0.00148655636876955	2.08374380695945	0.964167757006494	0.428748963125124	0.57354419397256	0.415982795880121	178726	0.000222323159758175	0.562839479951671	0.994472642495682	-2.44150407342968	-2.01275511030456	1.8324446197008e-05
486	rs6744443	0.0546009249754273	0.113829	212453	0.00357928077984916	1.92203840898535	0.917867373765742	0.445697376727063	0.953749412331303	0.113926729336733	178726	0.000535045174019368	0.0579990159949672	0.986800429807778	-2.16212576355316	-1.7164283868261	2.46447217463195e-05
487	rs6745710	0.705368400511635	0.484213	212453	0.00144563743406928	0.378083721774351	0.96511967185041	-1.60893551005596	0.995290699040937	0.491086695748278	178726	0.000216114418881044	0.00590226773800661	0.994626173562417	-2.61309020822179	-4.22202571827775	2.01167039285743e-06
488	rs6749371	0.090834326412365	0.112788	212453	0.00360807801657039	1.69101296539358	0.91726124652411	0.0654320719802373	0.706150347831205	0.115340614497385	178726	0.000529331045581604	0.377031295410144	0.986939556318206	-2.09893558070835	-2.03350350872811	1.79481604487643e-05
489	rs6751855	0.55192110317073	0.152589	212453	0.00279221527426412	0.594883865219797	0.934749457199908	-1.19936270379211	0.87865384966768	0.150806799673367	178726	0.000421753101368202	0.152675921895453	0.989566184813644	-2.26981828081207	-3.46918098460418	4.27083838835053e-06
490	rs6752035	0.568622447068299	0.395731	212453	0.00150985706397182	0.570081463205428	0.963626541482787	-1.5003720860388	0.0144826399800856	0.392003270204558	178726	0.000226618198707076	2.44506409887175	0.994366461590491	0.382820852996518	-1.11755123304228	4.48552170266991e-05
491	rs6752638	0.98595401528881	0.426487	212453	0.00147610468329057	0.0176049405635182	0.964410720472377	-1.6677059598663	0.802555514243073	0.427621501024787	178726	0.000220669784844426	0.250041165218328	0.994513522872074	-2.57164567589276	-4.23935163575906	1.97711656043694e-06
492	rs6752770	0.723849035405505	0.170344	212453	0.00255470832422295	0.353319356954256	0.939966494312246	-1.34775606662158	0.316791248399093	0.187039993083952	178726	0.000355207443161036	1.00107355619487	0.991197977518482	-1.86972321155197	-3.21747927817355	5.49320491422024e-06
493	rs6755660	0.219694406618978	0.366017	212453	0.0015559203206655	1.22734111996194	0.962558395803552	-0.917503662187919	0.853025039518515	0.363571656295879	178726	0.000233424364421311	0.185260090221423	0.994198247648348	-2.55773655006329	-3.47524021225121	4.2450386484951e-06
494	rs6759097	0.816575978532272	0.394053	212453	0.00151208757452251	0.23195112063799	0.963574764294665	-1.63032592971402	0.0173017492882524	0.393077957210438	178726	0.000226398797237938	2.3802318286555	0.994371885030547	0.226818370469953	-1.40350755924407	3.36995194362162e-05
495	rs71030323	7.7067274438958e-05	0.362562	212453	0.0015622336525037	3.95334164557112	0.962412182522111	5.88018912977596	0.973656155900887	0.36034302041476	178726	0.000234327068316608	0.0330231133530029	0.994175941655027	-2.57233688769266	3.3078522420833	0.00374749680920871
496	rs71301540	0.0620854738356822	0.402819	212453	0.00150089494123891	1.86568482621848	0.963834636738219	0.0176213840784272	0.516796162480983	0.403237116383443	178726	0.000224451965281368	0.648291914682338	0.994420011850625	-2.38531569528254	-2.36769431120411	1.28493962428305e-05
497	rs71971244	0.0989304535227398	0.1133	212453	0.00359384716650545	1.65006103350272	0.917560678855003	0.00127550024097234	0.886044281977266	0.112892590761672	178726	0.000539316950660797	0.143311363142315	0.986696447024078	-2.14972961095092	-2.14845411070995	1.59991728773486e-05
498	rs72019612	0.177561170797236	0.320014	212453	0.00165919439888445	1.34830230586539	0.960172191929643	-0.738837270374766	0.172998506884281	0.31766779381646	178726	0.000249181995364414	1.36263203671874	0.993809017152371	-1.61969528218283	-2.35853255255759	1.29676602358069e-05
499	rs72908601	0.522613952337967	0.333662	212453	0.00162392098079442	0.63932127290185	0.960985872005097	-1.42552303132785	0.143777457047094	0.334181504254631	178726	0.000242743411829944	1.46186773888516	0.993968020287638	-1.49325670590872	-2.91877973723657	7.40541433238532e-06
500	rs72911211	0.513343420428455	0.162244	212453	0.00265631778836352	0.653640538335619	0.93772744751334	-1.18779713150258	0.918679267052733	0.164390973761409	178726	0.000393191957512463	0.102097523061401	0.990265885451042	-2.31089808149	-3.49869521299258	4.14662986438487e-06
501	rs72913156	0.025216220879824	0.437861	212453	0.00146685181027751	2.2380741375094	0.964625918143273	0.745006022746875	0.261575848743311	0.437305839829812	178726	0.000219496718402053	1.12267429544049	0.994542529461796	-1.97862543847087	-1.23361941572399	3.99397361067522e-05
502	rs73979322	0.0163964564557851	0.0304828	212453	0.0122167545273481	2.39996908720091	0.766037651364379	1.47983406349354	0.750134471410373	0.0297816923396349	178726	0.00186924780109655	0.318462057398383	0.955355113854049	-1.50606261347312	-0.0262285499795776	0.000133588287182318
503	rs73979324	0.204184607686598	0.0391586	212453	0.00959593635080433	1.26971937796413	0.806517689616143	-0.171155807228775	0.880405854250857	0.0405135761543541	178726	0.00138946081093036	0.150454742782258	0.966429598653689	-1.6861169018362	-1.85727270906497	2.14070097624017e-05
504	rs73979325	0.317297024895648	0.0401277	212453	0.00937364486399398	1.00002786112891	0.810148817454841	-0.425660401039673	0.89647088093494	0.0405947936955961	178726	0.00138679832068047	0.130120765959958	0.96649177087981	-1.68980007644745	-2.11546047748713	1.65358484744007e-05
505	rs73981215	0.989264238973279	0.0269385	212453	0.0137737603788478	0.01345568709633	0.743857221778639	-0.680942791547485	0.827441497843046	0.0285050421139546	178726	0.00195039905880884	0.217984102654991	0.953507020134072	-1.51157304476686	-2.19251583631435	1.53095267823149e-05
506	rs73981270	0.188273848457988	0.0200484	212453	0.018377307298747	1.31570269756466	0.685197756643677	0.0151585515844012	0.457817382712041	0.0225026675732535	178726	0.00245547847392865	0.742445628718211	0.942163448341855	-1.16539489635916	-1.15023634477476	4.34128201077129e-05
507	rs73982684	0.241087670151704	0.0775523	212453	0.00504695912899316	1.17227249655116	0.887962268118009	-0.484330786376195	0.531680107360254	0.0968063064217389	178726	0.000617733522558872	0.625443366347968	0.98479153145717	-1.90033635022954	-2.38466713660573	1.26331460635164e-05
508	rs7423529	0.0593512677540367	0.403134	212453	0.00150051366344482	1.88558227532167	0.963843491779078	0.0534853065237579	0.533267214425922	0.403532814936578	178726	0.000224398683110924	0.623026337638265	0.994421329082412	-2.4014041637116	-2.34791885718784	1.31060280290803e-05
509	rs74677754	0.383613603950622	0.0245429	212453	0.0150810705116393	0.871257438576306	0.726202298329469	-0.372056601593962	0.8954115153329	0.0232698623130247	178726	0.002376387802854	0.13145988869103	0.943921888436797	-1.43234856684981	-1.80440516844377	2.25691960071501e-05
510	rs74735814	0.71945726101384	0.00971946	212453	0.0375116217822965	0.359184246281554	0.516051645936996	-0.329599773436825	0.390388658563731	0.017110099301901	178726	0.00321165076422264	0.858912742724359	0.925676276943306	-0.958212456552448	-1.28781222998927	3.78328928879923e-05
511	rs74925542	0.257890889436429	0.0727416	212453	0.00535281947312532	1.13139021188384	0.881973832381089	-0.503941886766882	0.017849699002993	0.0736131416410287	178726	0.000792023336876815	2.36872128505839	0.98058386733269	0.780124362279869	0.276182475512987	0.000180760619541083
512	rs75013031	0.253970339781293	0.072603	212453	0.00536223656082631	1.14075872832139	0.881790736802934	-0.493898824385127	0.0171117358802968	0.0735885668345534	178726	0.000792266815117605	2.38429807639405	0.980578014487197	0.816558065737272	0.322659241352145	0.000189360078128853
513	rs75066818	0.0034738415069623	0.471103	212453	0.00144903624610035	2.92236502539802	0.965040532245507	2.44404496808631	0.788163036531335	0.496526603434811	178726	0.000216056166742828	0.268696771357113	0.99462761425817	-2.57733655861274	-0.133291590526432	0.000120024938967824
514	rs75106958	0.268415134660472	0.0719852	212453	0.00540465659286855	1.10671970152505	0.880966909598488	-0.524660188739357	0.0182721391807414	0.0734291706902167	178726	0.000793850037900715	2.36005675849728	0.980539957930836	0.761042999605574	0.236382810866218	0.000173707690575672
515	rs75134431	0.182424850914263	0.0167112	212453	0.0219723998271315	1.33332598180108	0.645448620863122	0.0552747760280258	0.764887876424949	0.0140908429663146	178726	0.00388787095294632	0.299068374024312	0.911413543912517	-1.17112887340639	-1.11585409737836	4.49314070493429e-05
516	rs7558921	0.0966762953888656	0.204467	212453	0.00221965152695868	1.66118500907291	0.947426104984752	-0.165539738640849	0.685763292388451	0.20448147926292	178726	0.000332033148238763	0.404611243770659	0.991767507801593	-2.3186519881065	-2.48419172674735	1.14363789408869e-05
517	rs7560255	0.731634202979193	0.437814	212453	0.00146688663381578	0.342952489191854	0.964625108058642	-1.61414861781525	0.0405816064362527	0.431626064478537	178726	0.000220162779951955	2.04777953548684	0.994526059450418	-0.518654965444065	-2.13280358325931	1.62515380444892e-05
518	rs7561334	0.442153431630458	0.332598	212453	0.00162651879235599	0.768561898459087	0.960925899173325	-1.33734430067629	0.156224945950832	0.333530743631436	178726	0.000242979550470999	1.41788293310469	0.993962187860214	-1.5557299592372	-2.89307425991349	7.59824178564676e-06
519	rs7561569	0.001134801758209	0.490576	212453	0.0014447094817068	3.25478014881266	0.965141281003683	3.43393136020715	0.639208368884056	0.494745807636764	178726	0.000216069600052392	0.46880591880568	0.994627282024295	-2.50391158940032	0.930019770806837	0.000347585579718033
520	rs7561832	0.137046516198634	0.352601	212453	0.00158165099396974	1.48687996673114	0.961962765879616	-0.571235446620151	0.770032755054666	0.357445979857858	178726	0.000235161192877693	0.292332051442376	0.994155331160465	-2.52863339414452	-3.09986884076467	6.17878898830783e-06
521	rs7562024	0.936117577335633	0.108732	212453	0.00372563694942582	0.0801504765857775	0.914795136003736	-1.22841001159713	0.636347626185542	0.10825784808513	178726	0.000559483174842299	0.472811559668432	0.986205860355012	-2.03152218000847	-3.25993219160559	5.26488311438161e-06
522	rs7562784	0.828914239068069	0.318381	212453	0.00166370910052106	0.216094304653998	0.960068147161188	-1.58787444799744	0.295598815729875	0.316145614943961	178726	0.000249824437457034	1.04591816747234	0.993793154605054	-1.99747381665708	-3.58534826465451	3.80243964203508e-06
523	rs7566274	0.0361601314032247	0.414782	212453	0.00148740297416697	2.09512219490387	0.964148081886612	0.451902740288209	0.566840261358936	0.415671244382633	178726	0.00022237116735942	0.572711187381359	0.994471455538159	-2.43582297683362	-1.98392023654541	1.88605209712618e-05
524	rs7566808	0.189531325550459	0.492625	212453	0.00144451052416822	1.31196683313633	0.965145914238127	-0.847660388493816	0.617574784037983	0.492134098136391	178726	0.000216099222639076	0.499290447037632	0.994626549396481	-2.48916680421951	-3.33682719271333	4.87521372119727e-06
525	rs7567778	0.0008662235765105	0.492214	212453	0.00144454653686918	3.3307178374345	0.965145075587107	3.6752255201654	0.638386196695457	0.495662502772917	178726	0.000216062000178494	0.46995635974216	0.994627469985064	-2.50339196706394	1.17183355310145	0.000442670052274387
526	rs7568275	2.7424580934863e-05	0.336666	212453	0.00161671960678806	4.19386121544817	0.961152161389377	6.82854746947169	0.9986101934446	0.337466552481578	178726	0.000241572321892424	0.00174186508484643	0.993996946243549	-2.55774198197069	4.27080548750101	0.00981627129401863
527	rs7569465	0.992565326904793	0.408289	212453	0.001494475845358	0.00931811573922817	0.963983739644582	-1.66185053293741	0.0093462346452005	0.408381325516752	178726	0.000223551695516848	2.59912274695911	0.994442268618915	0.762664429584452	-0.899186103352958	5.58017389619778e-05
528	rs7570115	0.491333074479727	0.396213	212453	0.0015092241413199	0.688190104688357	0.963641234628195	-1.42896703067631	0.0127467724338993	0.390981605537884	178726	0.000226829210352141	2.49076687982308	0.994361245596415	0.495422591044216	-0.933544439632097	5.39170468938823e-05
529	rs7570504	0.200827415847695	0.323276	212453	0.00165036946477669	1.27919778450607	0.960375634454518	-0.828401648535675	0.167721880293158	0.317981517551293	178726	0.000249050658812939	1.37956090937475	0.99381226004747	-1.59688675162757	-2.42528840016325	1.21302548943537e-05
530	rs7571392	0.243986052197842	0.0738372	212453	0.00527963221201476	1.16508138235059	0.883399401583173	-0.474930801612709	0.0121786953708604	0.0740048245610538	178726	0.000788164662404409	2.50692382774161	0.980676633309493	1.10839297279232	0.633462171179612	0.000258385668427224
531	rs7572482	0.0018178581851372	0.494842	212453	0.0014443499603621	3.11848107102741	0.965149653408885	3.01465750757534	0.719997820594064	0.495765870552642	178726	0.000216061234373905	0.35846170598054	0.994627488925016	-2.54932770654084	0.465329801034499	0.000218398404290587
532	rs7573527	0.54169521585353	0.395889	212453	0.0015096492097848	0.610251505297971	0.963631366717767	-1.47759281455046	0.0140471321570323	0.391747670275394	178726	0.000226670766474927	2.45605585709287	0.994365162163411	0.409716468058274	-1.06787634649219	4.71396649511709e-05
533	rs7574070	0.0014717024064056	0.495949	212453	0.00144429105958453	3.1802062964661	0.965151025083091	3.20226401642551	0.615932717404095	0.497913500191892	178726	0.000216049502588428	0.501623028520657	0.994627779076746	-2.48812000106026	0.714144015365251	0.000280096770338725
534	rs7574608	0.077083246950069	0.11057	212453	0.00367127687752742	1.76786636512094	0.915933832486208	0.193232040866919	0.743110714978877	0.11481603014624	178726	0.000531434383231565	0.327736748967453	0.986888340091625	-2.11412517006353	-1.92089312919661	2.00875055479179e-05
535	rs7574865	2.35168960775596e-05	0.335936	212453	0.00161845168342451	4.22858185076998	0.961112160160704	6.96924052087125	0.852523433832408	0.336029441934669	178726	0.000242080364002301	0.185899679130941	0.993984397381731	-2.5395239746548	4.42971654621645	0.0115069638432305
536	rs7574909	0.295568399569842	0.196861	212453	0.00228357784089286	1.04598404334522	0.945993741364895	-0.941830014218585	0.302158685898871	0.195501252547164	178726	0.00034340830989282	1.03181522427045	0.991487870651508	-1.85534143472612	-2.79717144894471	8.36302068259167e-06
537	rs7575463	0.101418924325433	0.353848	212453	0.00157911872846998	1.63801327623473	0.962021351660137	-0.34477185310546	0.91942623532702	0.359267894573179	178726	0.000234633933748503	0.101156490137862	0.99416835917695	-2.56714195549942	-2.91191380860488	7.45643432807666e-06
538	rs7576984	0.423770772415409	0.120741	212453	0.00340090602601418	0.799896488584261	0.921639745862086	-0.978370817925211	0.963030792222443	0.122083721977265	178726	0.00050393538424686	0.0463506218653134	0.987558359960182	-2.19229235679381	-3.17066317471902	5.75649027496088e-06
539	rs75792560	0.301363742128462	0.07099	212453	0.00547455291049368	1.03351331614897	0.879612826072879	-0.588742019335578	0.0257632667807377	0.0730938233198645	178726	0.000797203618470278	2.22976170787588	0.980459356334184	0.469712840698945	-0.119029178636633	0.000121749049848256
540	rs7579443	0.817440780487267	0.375738	212453	0.001539267868344	0.230837843154403	0.96294427063032	-1.62201037308528	0.326526488270486	0.373559669495143	178726	0.00023080543113922	0.981134359996116	0.994262967676989	-2.1018555977564	-3.72386597084168	3.31058584311731e-06
541	rs7579720	0.328550399797994	0.198197	212453	0.00227196412326118	0.977037879312706	0.946253641855005	-1.01009139388541	0.294396028159557	0.197897888607225	178726	0.000340263132899161	1.04852665497548	0.991565173192396	-1.84262563344746	-2.85271702733286	7.91115753391002e-06
542	rs75815534	0.521953723390209	0.0440974	212453	0.00856524116521956	0.640336704083409	0.823634332709674	-0.698740048618804	0.587884981608621	0.0442730388261293	178726	0.00127647568542206	0.541903505688986	0.969074983650484	-1.5958059222911	-2.29454597090991	1.38245385033429e-05
543	rs75822823	0.218028365996167	0.0357508	212453	0.0104734839321017	1.23178778876189	0.792495323956815	-0.185073666411449	0.309290942080533	0.0300101831852971	178726	0.00185545273258295	1.01671097738341	0.955669987744785	-1.06410806480727	-1.24918173121872	3.93229927571257e-05
544	rs7582694	2.58154678434131e-05	0.337986	212453	0.00161361654164683	4.20754966487187	0.961223833068392	6.88352591838712	0.984076791049307	0.338444969877212	178726	0.000241230199980648	0.0199581077825977	0.994005396982601	-2.55824988669246	4.32527603169466	0.0103657996208624
545	rs75885142	0.322547737576452	0.0709261	212453	0.00547910827285672	0.989235900079473	0.87952472066989	-0.627809327145117	0.0254774263781425	0.0730193967631148	178726	0.000797952112931317	2.2340858269863	0.980441368460786	0.479590522607161	-0.148218804537956	0.000118246606810277
546	rs7589450	0.391825773857912	0.322852	212453	0.00165150214196922	0.856311008249915	0.960349517855561	-1.26172903968975	0.20445641094824	0.31957889094335	178726	0.000248387566628075	1.2689569717213	0.993828633104447	-1.7437602925806	-3.00548933227035	6.79034536588335e-06
547	rs7594501	0.0006498004383791	0.170562	212453	0.00255211367312531	3.40992794835769	0.940023809563727	4.05821066146061	0.99999100718667	0.16872306233686	178726	0.000385092921138667	1.12708200809668e-05	0.990464478517094	-2.32636567492839	1.73184498653222	0.000774979147841188
548	rs7594609	0.955509699518243	0.411144	212453	0.0014912936243834	0.0557892491791784	0.964057673451111	-1.66141954674799	0.0076332727926645	0.41198706399735	178726	0.000222953993809864	2.66787466426282	0.994457045749445	0.941437639550082	-0.719981907197907	6.67536668096766e-05
549	rs7595886	0.408410594960889	0.319272	212453	0.00166123768756607	0.826693873066853	0.960125099978442	-1.28291843981424	0.235676492353776	0.319364717116549	178726	0.000248475929514656	1.18586278396333	0.993826451218928	-1.84494628835155	-3.12786472816579	6.00820724244579e-06
550	rs7596818	0.860652233224821	0.234527	212453	0.00201114552766365	0.17554395835071	0.952128286377258	-1.50494499847539	0.40984397499842	0.241720659930021	178726	0.000294674613040349	0.824168231878787	0.99268700849752	-2.12190847682719	-3.62685347530258	3.6478489355559e-06
551	rs7601754	0.0001001313335173	0.179577	212453	0.00245062964877408	3.89027342250355	0.942271064786318	5.70427386004762	0.65450191177754	0.179846804605933	178726	0.000366174425907816	0.447516867652751	0.990928681473645	-2.25209151575525	3.45218234429237	0.0043293534049724
552	rs7606940	0.965754854803611	0.407489	212453	0.00149538808317679	0.0429331103865067	0.963962547351544	-1.66070985205424	0.0105595865191345	0.407861316029158	178726	0.000223640145554952	2.55694515391434	0.994440081883547	0.65472302621071	-1.00598682584353	5.01492876843034e-05
553	rs76373758	0.861678585577241	0.0269117	212453	0.0137870972463197	0.174237792594338	0.743672777447326	-0.669361709142979	0.87816236764385	0.0280545990762833	178726	0.00198079613921155	0.153299154198062	0.952816613276149	-1.51566081660304	-2.18502252574602	1.54246767094295e-05
554	rs76468702	0.316903473930538	0.0709116	212453	0.00548014311234863	1.00084143495361	0.879504708267713	-0.6175795883004	0.0264914325452798	0.073027559109543	178726	0.000797869950697982	2.2189308027792	0.980443342957312	0.446462079918069	-0.17111750838233	0.000115569678840442
555	rs76703587	0.154464612765307	0.0160214	212453	0.0229023530789942	1.42393733565951	0.635906258542778	0.139509024925101	0.0703620570534959	0.0198659005470494	178726	0.00277390741068902	1.80957282646185	0.935149543761442	0.163263086240834	0.302772111165936	0.000185631448363786
556	rs76950048	0.446294978097239	0.0269357	212453	0.0137751525403964	0.761606359522213	0.743837964382373	-0.465243075630544	0.55300272533776	0.0242917793103097	178726	0.00227880112711461	0.593266633221551	0.946100620964554	-1.29382086736349	-1.75906394299404	2.36160648268516e-05
557	rs77104707	0.620123229355035	0.0383496	212453	0.00979012343454339	0.49567570692395	0.803372179877924	-0.714529262091466	0.836259262050885	0.0423285462924961	178726	0.00133240367194435	0.206680660406292	0.967763702239056	-1.69666117041416	-2.41119043250562	1.23024779808103e-05
558	rs77150750	0.967633287304746	0.0897868	212453	0.00441784627079506	0.0405767906348617	0.900538935547179	-1.15325315387163	0.800486364352771	0.0859082135366189	178726	0.000687798496309309	0.252717706205724	0.983095706287188	-2.00870049905427	-3.1619536529259	5.80684551920017e-06
559	rs77263728	0.889223844968134	0.0692521	212453	0.00560145962573711	0.139286389093002	0.877164904989671	-1.03994745126566	0.950532410100121	0.0745559913925874	178726	0.000782803969002706	0.0620382015990547	0.98080553829507	-1.97467931521622	-3.01462676648188	6.72858164254279e-06
560	rs77470996	0.217370197515712	0.0357718	212453	0.0104675633940072	1.23355117150567	0.792588294539099	-0.183504380992349	0.306917797285387	0.0300031398702277	178726	0.0018558748290085	1.02171080144505	0.955660350271253	-1.05913443049157	-1.24263881148392	3.95811234859108e-05
561	rs77542185	0.0566526200814505	0.0241768	212453	0.015303693724144	1.90598139084388	0.72327899470008	0.671378590377421	0.680096084929572	0.0226990685488918	178726	0.00243472192996563	0.412332016419256	0.942624298705576	-1.34893579010635	-0.677557199728933	6.9646603704548e-05
562	rs77608318	0.708152838043879	0.0617028	212453	0.00623621285159835	0.374338034729743	0.865122758396879	-0.941080739803207	0.804506456621853	0.0838366231758308	178726	0.000703200243285237	0.247519171077539	0.982723711180394	-1.99910650531247	-2.94018724511567	7.24856770437441e-06
563	rs77698891	0.980070438658476	0.0898304	212453	0.00441591355508917	0.0249805988451614	0.900578121631741	-1.15391054858917	0.798292645034637	0.0859528431405201	178726	0.000687474933488193	0.255557362529841	0.983103524251333	-2.00822207516432	-3.1621326237535	5.80580635624456e-06
564	rs77786897	0.242394633203735	0.0729758	212453	0.0053369887369214	1.16902233390538	0.882281799351727	-0.466861836242215	0.0187024172823943	0.0748730393089008	178726	0.000779756342948791	2.35140992283617	0.980878837617586	0.733222839894488	0.266361003652273	0.000178993973933851
565	rs78196109	0.321731067535648	0.0712171	212453	0.00545842976611331	0.990906849342531	0.879924806153726	-0.627821065818306	0.0257893534723535	0.0730111685912922	178726	0.000798034956482379	2.22936914465104	0.980439377599102	0.469315998731425	-0.158505067086881	0.000117036525444018
566	rs78299084	0.443380919798836	0.0460795	212453	0.00821384082607515	0.766496523243692	0.829637284950903	-0.641199777217376	0.820388873863101	0.0419829959890685	178726	0.00134288576943195	0.227044841731136	0.967518334909634	-1.68860227440035	-2.32980205161773	1.3345631259767e-05
567	rs78508787	0.551426965681109	0.0210322	212453	0.0175352964435308	0.59562321309861	0.695225408967151	-0.470769890202227	0.702074096294772	0.0190449155053862	178726	0.00289106292155174	0.382522158387158	0.93259521390646	-1.28028946787307	-1.75105935807529	2.38058602264998e-05
568	rs78521042	0.866167730812929	0.0782674	212453	0.00500472671328321	0.168528237789785	0.888795531519003	-1.08557067512725	0.788666962676971	0.0778597779095729	178726	0.000752273200423806	0.268042035319473	0.981540337719959	-1.96082353739758	-3.04639421252483	6.51819126378856e-06
569	rs78708765	0.232064655247604	0.035371	212453	0.0105817761501991	1.19505726997297	0.790798644184079	-0.217534794325736	0.355587646602606	0.0301432930634456	178726	0.00184751276277262	0.923805393435044	0.955851312520151	-1.152226445121	-1.36976123944674	3.48561606232977e-05
570	rs79033219	0.237605232297575	0.0124482	212453	0.0293697182491546	1.18099368422922	0.576620476622557	-0.0276235665649263	0.909237741813309	0.0126107813625576	178726	0.00433765832156907	0.114000065132053	0.902167627119385	-1.15638758089243	-1.18401114745736	4.19710455547605e-05
571	rs79105549	0.640287465498739	0.0337442	212453	0.0110732466136136	0.467296911964024	0.783188903235652	-0.6788533409954	0.838221173351758	0.0368524785337376	178726	0.0015216900586557	0.204169335485355	0.963351923861816	-1.63311845332781	-2.31197179432321	1.35857213724124e-05
572	rs79292770	0.325953763635345	0.0721946	212453	0.00539019667905473	0.982296570428795	0.881247558428359	-0.64019636618528	0.0268333695089163	0.073025145512452	178726	0.000797894244056845	2.21393327226235	0.98044275914625	0.435615511284638	-0.204580854900642	0.000111766322061848
573	rs79385886	0.000178619965028	0.137076	212453	0.0030523353873754	3.74748015303651	0.929101746515929	5.20071538698124	0.585422414769277	0.132721519389968	178726	0.00046923003291082	0.545481479724187	0.988405264134523	-2.08155202901192	3.11916335796932	0.00310309256377352
574	rs79620938	0.0991722119722818	0.019079	212453	0.0192919701948678	1.6488800452514	0.674627607558608	0.355698127578652	0.72053648149722	0.0202382198360702	178726	0.00272391100057355	0.357741889658609	0.936243875226288	-1.31643511335239	-0.960736985773738	5.24706597081675e-05
575	rs79735048	0.514370437082526	0.0743246	212453	0.0052477715347423	0.652047644691359	0.884021436708481	-0.889246965122128	0.374240082877684	0.111530696675779	178726	0.000545065725806403	0.8885590951882	0.986556546005067	-1.76516991275001	-2.65441687787214	9.64629842223191e-06
576	rs79768287	0.249598516632596	0.072678	212453	0.00535713624511106	1.15132509545863	0.88188989233886	-0.483574644823353	0.0176355112501602	0.0748377788499597	178726	0.000780093999166238	2.37318326484138	0.980870716012028	0.783863889456233	0.30028924463288	0.000185171121954157
577	rs79819802	0.975466816228127	0.0900778	212453	0.00440498253490456	0.0307526326196725	0.900799813817244	-1.15488173973779	0.801896922789302	0.0859650647183931	178726	0.000687386386712791	0.250892888459916	0.983105663750934	-2.00944652839895	-3.16432826813675	5.7930728543647e-06
578	rs80112286	0.209777062640352	0.0195194	212453	0.0188651713216388	1.25417869280774	0.679518960056029	-0.0345365845723705	0.578726747516935	0.0223747688705868	178726	0.00246919140888212	0.555245505057547	0.941859231905091	-1.27725762974923	-1.3117942143216	3.69363781128675e-05
579	rs80277914	0.434159191679712	0.0458973	212453	0.00824487279538912	0.782094239859024	0.82910364733769	-0.629779521149946	0.813110784505197	0.0419113231271156	178726	0.00134508161763949	0.236414836617516	0.967466949755261	-1.68571256860996	-2.31549208975991	1.35379797011577e-05
580	rs80338628	0.29744248446531	0.0547871	212453	0.00697201430438892	1.04193355778883	0.851570889440492	-0.49158034948576	0.61673388619968	0.0559135102850846	178726	0.0010231920932896	0.500484615464827	0.975058203882263	-1.72348650776099	-2.21506685724675	1.4968145044054e-05
581	rs8179673	2.58059588253186e-05	0.337924	212453	0.00161376146246431	4.20763294325267	0.961220485585762	6.88387626265955	0.989671866673796	0.338358574073177	178726	0.000241260287822836	0.0129447570191675	0.994004653778305	-2.55830258915714	4.32557367350241	0.0103688853754023
582	rs897198	0.0013637350416728	0.492676	212453	0.00144450619173515	3.20221852178075	0.965146015130391	3.27010790204819	0.668061117751767	0.495815053078291	178726	0.000216060876489688	0.428810526402279	0.994627497776243	-2.52178546772768	0.748322434320506	0.000289835514523464
583	rs897199	0.0013667214169428	0.492669	212453	0.00144450678460127	3.20158838026514	0.96514600132392	3.26816070027945	0.668946384733402	0.495815799099202	178726	0.000216060871093355	0.427594481037082	0.994627497909706	-2.52230339627105	0.745857304008396	0.000289121912133899
584	rs897200	0.0013765436900546	0.492333	212453	0.00144453590882324	3.19952474696888	0.965145323089124	3.26179238604051	0.66962189760325	0.495741460309606	178726	0.000216061413551894	0.426666989264462	0.994627484493569	-2.52269618077176	0.73909620526875	0.000287173723706694
585	rs897201	0.796188499222866	0.438162	212453	0.00146662945469362	0.258283007883726	0.964631090735357	-1.63878573292495	0.0433724351803389	0.425456998147848	178726	0.000220956868312701	2.02010559938057	0.994506424373837	-0.572883817256102	-2.21166955018105	1.50190829057589e-05
586	rs897202	0.793863802429206	0.437714	212453	0.00146696081956913	0.261296581713913	0.964623382312676	-1.6379218306557	0.0433721629815129	0.425323745648083	178726	0.000220974843145506	2.02010822412838	0.994505979926959	-0.572839001095505	-2.2107608317512	1.50327372262215e-05
587	rs908598	0.178218178255264	0.0387748	212453	0.00968704925828948	1.34626155950203	0.805038749475079	-0.087942987441808	0.954548075624505	0.0360196339538116	178726	0.00155552943326716	0.056996383982438	0.962567450000483	-1.64104382368312	-1.72898681112493	2.43371581730752e-05
588	rs925847	0.320106873765704	0.476643	212453	0.00144735466701168	0.994238284071248	0.965079685334812	-1.20034792178457	0.930134023261206	0.476582930207769	178726	0.000216520664675606	0.0876762165431341	0.994616126380476	-2.60835071389361	-3.80869863567818	3.04132264311279e-06
589	rs9789710	0.0001208982459631	0.136412	212453	0.00306483463718153	3.84429754595713	0.92883208160434	5.54207329774672	0.582840374901862	0.133010756085593	178726	0.000468365874901334	0.549240557068258	0.98842637045565	-2.08042612776856	3.46164716997816	0.0043705245116045
590	rs9967792	0.472594866657901	0.193221	212453	0.00231610002796305	0.718263442330447	0.945266694557567	-1.20880877487949	0.311719909684346	0.196523542554868	178726	0.000342056601396896	1.01161972771087	0.991521091629596	-1.87773809613274	-3.08654687101223	6.26165336112582e-06
